# Supplementary material for: Genetic Consequences of Tree Planting Versus Natural Colonisation: Implications for Afforestation Programmes in the United Kingdom
Source: Evol Appl. 2025 Aug 27;18(8):e70146. doi: 10.1111/eva.70146 (PMC12390626; doi:10.1111/eva.70146)
Supplement: Supplementary file 3 — Tables S1–S12: eva70146‐sup‐0003‐TablesS1‐S12.xlsx. [file EVA-18-e70146-s001.xlsx]

## Sheet: Table S1 Bioclimatic Envelope
Native Species	UKRBM (data points)	Master Certificates (surrogate data points)	Total data points	Wild area	Seead source area	Overlap	Represented %	Outside %	P-value
Acer campestre		66	66	2.94713	0.846929	0.846929	28.74	0	0.001	2.1002
Alnus glutinosa	4	229	233	1.90264	0.932904	0.932904	49.03	0	0.001	0.969738
Aria edulis		17	17	3.11141	0.687419	0.685214	22.02	0.32	0.037	2.42399
Betula pendula	11	163	174	1.99737	0.953668	0.953668	47.75	0	0.001	1.0437
Betula pubescens	7	241	248	1.84062	1.4808	1.38467	75.23	6.49	0.001	0.359822
Carpinus betulus	1	57	58	2.80091	0.816333	0.816333	29.15	0	0.001	1.98457
Cornus sanguinea		55	55	3.23391	0.935574	0.935574	28.93	0	0.155	2.29833
Corylus avellana	6	217	223	1.98095	1.035	1.035	52.25	0	0.001	0.945946
Crataegus laevigata		15	15	5.74771	0.338685	0.338685	5.89	0	0.411	5.40902
Crataegus monogyna	3	229	232	2.07033	1.12414	1.12318	54.25	0.09	0.041	0.946186
Cytisus scoparius		19	19	2.06579	0.479299	0.479299	23.2	0	0.423	1.58649
Euonymus europaeus		47	47	3.65625	0.678069	0.678069	18.55	0	0.098	2.97818
Fagus sylvatica	26	31	57	2.14317	0.725669	0.725669	33.86	0	0.038	1.4175
Frangula alnus	1	19	20	4.6876	0.982873	0.982873	20.97	0	0.878	3.70473
Fraxinus excelsior	18	7	25	2.09286	0.339332	0.339332	16.21	0	0.081	1.75353
Ilex aquifolium		97	97	2.132	0.805099	0.805099	37.76	0	0.008	1.3269
Ligustrum vulgare		23	23	2.64965	0.244665	0.244665	9.23	0	0.009	2.40499
Malus sylvestris		102	102	2.48901	0.859186	0.859186	34.52	0	0.049	1.62982
Prunus avium	6	116	122	2.05506	0.849005	0.849005	41.31	0	0.04	1.20606
Prunus padus	1	77	78	2.28535	0.903421	0.903421	39.53	0	0.002	1.38193
Prunus spinosa		148	148	2.31846	1.17817	1.17817	50.82	0	0.178	1.14029
Quercus petraea	66	266	332	2.12243	1.3126	1.30612	61.54	0.49	0.001	0.809829
Quercus robur	54	282	336	2.19119	1.10264	1.10264	50.32	0	0.002	1.08855
Rhamnus cathartica		19	19	4.04367	0.60022	0.60022	14.84	0	0.403	3.44345
Rosa arvensis		9	9	3.74642	0.12832	0.12832	3.43	0	0.591	3.6181
Rosa canina		89	89	2.02944	0.983727	0.983727	48.47	0	0.036	1.04572
Salix aurita		59	59	1.90903	0.677666	0.677666	35.5	0	0.001	1.23137
Salix caprea		96	96	1.99426	0.702974	0.702974	35.25	0	0.001	1.29129
Salix cinerea		90	90	1.92105	0.921817	0.921817	47.98	0	0.001	0.999238
Salix pentandra		3	3	2.99302	0.0808662	0.0808662	2.7	0	0.204	2.91215
Salix viminalis		10	10	2.4339	0.0665365	0.0665365	2.73	0	0.098	2.36736
Sambucus nigra		41	41	2.14795	0.638447	0.638447	29.72	0	0.455	1.5095
Sorbus aucuparia	2	258	260	1.85817	0.903736	0.903736	48.64	0	0.001	0.954433
Tilia cordata	4	12	16	4.5263	0.696479	0.696479	15.39	0	0.107	3.82982
Tilia platyphyllos		9	9	3.95971	0.0977391	0.0977391	2.47	0	0.019	3.86197
Ulex europaeus		17	17	2.01441	0.295056	0.295056	14.65	0	0.238	1.71935
Ulmus glabra		47	47	2.16424	0.692871	0.692871	32.01	0	0.001	1.47136
Viburnum lantana		21	21	4.17897	0.315755	0.315755	7.56	0	0.286	3.86321
Viburnum opulus		75	75	2.63741	0.997763	0.997762	37.83	0	0.079	1.63964

## Sheet: Table S2A NC Sites
Site Name	GPS coordinates	Area	Former land use	Notes
Rectory Farm	52.068976, -0.585975	East England	Arable	NC from planted
The Task	52.159697, -0.757619	SE England	Arable	No obvious planted at site
Browne's Piece/Sugley Wood	52.168256, -0.175768	East England	Arable	Planted oaks and birch on one side of field, some clear NC of oak but not much
The Brookes Reserve	51.909409, 0.625616	East England	Arable	Planted oaks, potentially NC birch
Mill Farm	51.990903, 0.816351	East England	Arable	Planted oak and birch
Ferriers Farm	51.965877, 0.745784	East England	Arable	Site too small
Loshes Woodland	52.001320, 0.724334	East England	Arable	Some planted
Spring Wood	52.028138, 1.126322	East England	Arable	No obvious planted
Milden Hall	52.071748, 0.831949	East England	Arable	Planting right opposite - but unknown species
Walk Farm	52.694977, -0.513984	East Midlands	Arable	Eastern parcel planted, northern parcel NC, Woodland to south potentially planted
Quakers Wood	52.723605, -1.436402	East England	Arable	Next to planted area - but unknown species of planted
Harrington House Farm	53.235473, 0.040035	East Midlands	Arable	No obvious planted
Pigney's Wood	52.840079, 1.404849	East England	Arable	Next to planted area - but unknown species of planted
Renishaw & Barlborough Estate	53.318341, -1.423501	East Midlands	Arable	Possibly Planted between 1998 and 2007 - looks suspect
Dutton Park Farm	53.288367, -2.629180	NW England	Arable	NC from planted
Yeavering	55.562665, -2.111355	NE England	Arable	No obvious planted
Piddington Wood	51.843234, -1.087244	SE England	Improved grassland	Planted on one side and woodland on the other - suitable but former land use not arable
Wheatley Wood	51.590060, 0.579453	East England	Improved grassland	Next to planted areas but no NC found
Broomfield College	52.952994, -1.425799	East Midlands	Improved grassland	Southern parcel possibly planted
Skaigh Woods	50.728304, -3.929462	SW England	Improved grassland	No obvious planted
Holton Power Farmers	53.269256, -0.323987	East Midlands	Improved grassland	Next to planted area to the north and to south
Hollows Wood	51.345064, 0.154212	SE England	Acid grassland	Possibly Some Planted
Lurkenhope Plantation	52.358892, -3.049948	West Midlands	Acid grassland	Planted area to the south
Gorse Bank Farm	53.261596, -1.610918	East Midlands	Acid grassland	Some planted and existing woodland within site
Highlow & Bretton Clough Woodland	53.309638, -1.684279	East Midlands	Acid grassland	Next to few small planted sites
Slippery Stones	53.457938, -1.747774	East Midlands	Acid grassland	Little colonisation, Next to plantation to the south
Edge Plantation	53.453774, -1.922644	East Midlands	Acid grassland	Two small planted sites to the north, little colonisation
Wood Hey	53.728550, -2.007044	Yorkshire	Acid grassland	No obvious planted
Bark House Bank	54.303232, -3.040577	NW England	Acid grassland	Next to planted area to the north
High Borrowdale	54.422343, -2.666315	NW England	Acid grassland	Next to large planted area with little colonisation
Baysbrown Estate	54.439419, -3.069505	NW England	Acid grassland	No obvious planted
Sleddale	54.489793, -2.704952	NW England	Acid grassland	No obvious planted
Fell Foot (N.T.)	54.427414, -3.089322	NW England	Acid grassland	Close to small planted area
Priests Crag	54.599918, -2.882304	NW England	Acid grassland	Planted site relatively close to the south
Gowbarrow Hall	54.586514, -2.881864	NW England	Acid grassland	Close to planted area
Muncaster (South)	54.354448, -3.356625	NW England	Acid grassland	Close to planted area
Keswick-Derwentwater (N.T.)	54.576583, -3.130830	NW England	Acid grassland	Close to fairly large woodland
Gilbrea Estate	54.632907, -3.297854	NW England	Acid grassland	Next to large plantation
Seathwaite (N.T.)	54.498457, -3.187139	NW England	Acid grassland	No obvious planted
Chapel Wood	54.650989, -3.249545	NW England	Acid grassland	Woodland in between two NC sites, No obvious planted
Harrow Bog	55.523286, -2.171399	NE England	Acid grassland	No obvious planted, Few trees
Fames Rough	51.303396, -0.182757	SE England	Acid grassland	Next to relatively large woodland

## Sheet: Table S2B PL Sites
Site Name	Coordinates	Year Planted	Species Composition	Description/Notes
Pick Triangle	52.75608, -1.54391	2010-2015	Diverse Mix	Unable to trace seed source
Bawdon Lodge Farm	52.729843, -1.27079	2005-2010	BI, OK, AH, BE, SP	Unable to trace seed source
Haughton Forest			Mixed broadleaf and conifer	Land arable too long ago
Grange Wood		2000-2001	BI, OK	Unable to trace seed source
Sandhills Lodge		2003-2004	BI, OK	Unable to trace seed source
Top Ardles Wood	52.328770 , -1.0136999	2000	OK, BI, LLI	Planting too long ago
Blackhill Farm	52.230321 , -1.6666147	2000	OK, AH, WCH	Planting too long ago
Mill Field Wood	52.536339 , -1.0321297	2000	OK, AH, AR	Planting too long ago
Normanton Wood	52.578955 , -1.2886683	2000	OK, AH	Planting too long ago
King's Cliffe Millenium Wood	52.569055 , -0.52201527	2000	BI, AH, OK, AR, WCH	Planting too long ago
Lyndon Estate	52.621967 , -0.65979287	2000	OK, AH, BI	Planting too long ago
Manor Farm	52.821610 , -1.1660261	2000	OK, AH, BI, WCH, HAZ	Planting too long ago
Kingstree Wood	52.163691 , -1.5287382	1999	OK, AH, BI	Planting too long ago
Laurel Farm Wood	52.663598 , -1.3438665	1999	OK, AH, Field Maple	Planting too long ago
Blaby Oaks	52.565100 , -1.1531506	1998	BI, OK, AH	Planting too long ago
Willoughby Wood	52.822087 , -1.0455463	1998	BI, NOM, AH, OK	Planting too long ago
Nether Hall Wood	52.789550 , -1.5355759	1998	AH, BI, BE, OK	Planting too long ago
Coton (Fames Rough)	51.303551 , -0.18479442	1995	OK, SY, AH	Planting too long ago
Foxley Wood	52.746949 , -1.5868112	1995	OK, AH	Planting too long ago
The Seek	52.654777 , -0.76098975	1992	OK, AH, HAZ	Planting too long ago
Flower Wood	52.081732, -1.67588	1990-1995	OK	Planting too long ago
Sunnyside Farm	52.491671 , -1.0561164	1990	AH, OK	Planting too long ago
Tansor Wold	52.496455 , -0.40897485	1990	AH, Hawthorn	Planting too long ago
Walcot Lodge	52.530666 , -0.45656575	1990	NOM, SY, BI, AH, OK	Planting too long ago
Barn Farm	52.584568 , -1.4983961	1990		Planting too long ago
Markfield Lodge	52.677772 , -1.2947855	1990		Planting too long ago
Greenhill	52.718406 , -1.3288620	1990	OK, AH, NOM, BE	Planting too long ago
Roslinton	52.746068 , -1.6331568	1990	OK, AH	Planting too long ago
Rutland Water	52.662793 , -0.68396244	1980	OK, AH, WCH	Planting too long ago
Saltby Wood	52.828688 , -0.75046734	1980	OK, SP, SY	Planting too long ago
Ratcliffe	52.854227 , -1.2572534	1970		Planting too long ago
Lichfield	52.699618 , -1.8327411	1970	AR, DF, SY	Planting too long ago
Saltersford Valley	52.71782, -1.52227	1985-1995	OK, AH, WCH	Planting too long ago
Gunthrope	52.641345, -0.70167	1975-1985	AH	Planting too long ago
Hints	52.622789, -1.77795	1970-1980	OK	Planting too long ago
Gotham Cuckoo Wood	52.856547 , -1.2099710	1960-1970	Hawthorn & Elder	Planting too long ago
Pitsford Water	52.339463 , -0.86296837	1960	SP, SY, Poplar	Planting too long ago
Hollowell Resevoir	52.354343 , -1.0777205	1950	AH, SP, LLI	Planting too long ago
Ten Acre Wood	52.547071 , -0.50395041	1950	HAZ, OK, SY	Planting too long ago
Guy's Wood	52.857196 , -1.0595987	1950	AH, SY, OK	Planting too long ago
Buckminster Forty Acre Wood	52.770034 , -0.66113540	1930	OK	Planting too long ago
Manor House	52.284632 , -1.6966696	1920	OK, AH	Planting too long ago
Benefield Estate	52.498039 , -0.57043322	1900	OK, NOM, AH	Planting too long ago
Shenton Estate	52.590844 , -1.4422017	1900	OK, WEM, SY, NOM	Planting too long ago
Carlton	52.638557 , -1.4133555	1900	OK, HCH	Planting too long ago
Baggrave	52.675318 , -0.98287170	1900	PO, WEM, BI, AH, OK	Planting too long ago
Alton Wood	52.726447 , -1.4348174	1900		Planting too long ago
Needwood	52.832794 , -1.8120887	1900	SY, OK, AH	Planting too long ago
Lodge Hill Farm	52.677077 , -1.2912617		SP	Planting too long ago

## Sheet: Table S3 Sampling&Stats
Species	Type	Site	Pipeline group	Cohort	N	Latitude	Longitude	HO	Var	π	Var	AR	Var
Oak	WL	Home Farm	Parental	Adults	21	51.1733	-1.07058	0.10215	0.03249	0.08575	0.01607	1.53804	0.221736
			Colonizers	Seedlings	24	51.1698	-1.0707	0.10554	0.03287	0.08843	0.01597	1.56191	0.208154
				Saplings	24			0.10512	0.03296	0.08797	0.01601	1.55267	0.210107
		Slindon	Parental	Adults	23	50.8902	-0.64229	0.10828	0.03275	0.09096	0.01596	1.5842	0.208383
			Colonizers	Seedlings	26	50.8904	-0.641742	0.11176	0.03429	0.09291	0.0164	1.57415	0.198967
				Saplings	26			0.11136	0.03537	0.09174	0.01681	1.55977	0.199089
		Barnett's Wood	Parental	Adults	28	51.0864	0.533069	0.10766	0.03371	0.08951	0.01611	1.56754	0.2009
			Colonizers	Seedlings	25	51.0865	0.533848	0.11038	0.03548	0.09071	0.01676	1.55187	0.197887
				Saplings	25			0.11154	0.03688	0.09123	0.01739	1.54041	0.206945
		Rumstead Road	Parental	Adults	17	51.3036	0.634992	0.1077	0.03443	0.09114	0.01735	1.55454	0.249826
			Colonizers	Seedlings	22	51.3037	0.635341	0.10565	0.03244	0.0892	0.01604	1.53952	0.202263
				Saplings	21			0.10765	0.03449	0.09032	0.01706	1.53376	0.212269
		Richmond Park	Seed Source	Adults	56	51.4408	-0.27054	0.10959	0.03164	0.09149	0.01465	1.62108	0.125428
	CP	Nursery 1 (405)	Nursery	Seedlings	18	52.9264	-2.78695	0.10482	0.03587	0.08743	0.01833	1.50128	0.260703
		Nursery 2 (405)	Nursery	Seedlings	27	55.7878	-2.12275	0.11027	0.03397	0.09233	0.01642	1.58061	0.210483
		Barnetts Wood	Outplanted	Saplings	25	51.0862	0.534089	0.1108	0.03457	0.09215	0.01644	1.5801	0.209051
		George Henry Wood	Outplanted	Saplings	28	52.7378	-0.588653	0.10414	0.0354	0.08493	0.01692	1.50418	0.207371
		Church Road	Outplanted	Saplings	23	51.2926	0.648584	0.11006	0.03375	0.09198	0.01614	1.58812	0.206995
Birch	WL	Slindon	Parental	Adults	29	50.8858	-0.64356	0.15895	0.06314	0.12051	0.02469	1.51161	0.17116
			Colonizers	Seedlings	26	50.8859	-0.643128	0.16001	0.06392	0.12113	0.02492	1.5139	0.17587
				Saplings	26			0.16091	0.0668	0.11987	0.02603	1.49006	0.18043
		Hainault Forest	Parental	Adults	24	51.627	0.149495	0.16147	0.06267	0.12342	0.0245	1.53972	0.17147
			Colonizers	Seedlings	25	51.6256	0.147448	0.16138	0.06428	0.12257	0.02505	1.52024	0.17621
				Saplings	25			0.16175	0.06252	0.12358	0.02429	1.54221	0.1666
		Nashenden	Parental	Adults	16	51.3541	0.491314	0.16106	0.06527	0.123	0.02596	1.53294	0.2137
			Colonizers	Seedlings	22	51.3554	0.490441	0.16092	0.0646	0.12221	0.02525	1.52336	0.18795
				Saplings	21			0.16132	0.06445	0.12281	0.02509	1.53514	0.18737
		Arger Fen	Parental	Adults	19	51.9851	0.826883	0.1681	0.06739	0.12486	0.02749	1.48574	0.21384
			Colonizers	Seedlings	26	51.9857	0.821675	0.15899	0.05872	0.12353	0.02349	1.55365	0.16531
				Saplings	26			0.15826	0.0629	0.12094	0.02494	1.5122	0.17424
		Spinningdale	Seed Source	Adults	30	57.89	-4.26	0.15856	0.06473	0.11926	0.02511	1.49524	0.17343
		Elgin	Seed Source	Adults	30	57.42	-3.38	0.16277	0.06787	0.12067	0.02631	1.47943	0.1815
		Dolforwyn Woods	Seed Source	Adults	22	52.5526	-3.24032	0.15597	0.0624	0.11969	0.02491	1.51493	0.18902
		Presteigne	Seed Source	Adults	30	52.24	-3.05	0.16255	0.06644	0.12149	0.0257	1.4927	0.17942
		Hamsterley	Seed Source	Adults	30	54.7	-1.86	0.16109	0.06423	0.12157	0.0246	1.51662	0.16811
	CP	Orchard 1	Orchard	Adults	37	52.9169	-2.93349	0.15681	0.05996	0.12019	0.02296	1.54011	0.14272
		Nursery 2 (201)	Nursery	Seedlings	29	55.7878	-2.12275	0.16335	0.06855	0.1209	0.02622	1.49623	0.17251
		Nursery 2 (204)	Nursery	Seedlings	27	55.7878	-2.12275	0.16155	0.06536	0.12193	0.0254	1.5113	0.17418
		Nursery 2 (304)	Nursery	Seedlings	25	55.7878	-2.12275	0.1627	0.06942	0.12021	0.02714	1.46815	0.19388
		Sence Valley	Outplanted	Saplings	29	52.7045	-1.41533	0.16043	0.06916	0.11806	0.02683	1.51374	0.17059
		George Henry Wood	Outplanted	Saplings	26	52.7372	-0.585842	0.15908	0.06666	0.1188	0.02634	1.47082	0.18452
		Barnett's Wood	Outplanted	Saplings	25	51.0874	0.531882	0.1576	0.06242	0.1196	0.0243	1.47736	0.19442

## Sheet: Table S4 Samples
Nro	sample_name	Species	Sampling site/Nursery	Afforestation pipeline	Pipeline group	Depth	Missing	Latitude	Longitude	DBH	Height	Cohort	SRR Accession	Bioproject accession
1	R1HF01	Quercus robur	Home Farm	Natural colonisation	Parental	15.3426	0.111508	51.1733	-1.07058	139		Adult	SRR28510084	PRJNA1094567
2	R1HF02	Quercus robur	Home Farm	Natural colonisation	Parental	15.7321	0.103268	51.1731	-1.07148	286		Adult	SRR28510083	PRJNA1094567
3	R1HF03	Quercus robur	Home Farm	Natural colonisation	Parental	17.277	0.0726724	51.173	-1.07157	187		Adult	SRR28510082	PRJNA1094567
4	R1HF04	Quercus robur	Home Farm	Natural colonisation	Parental	17.8524	0.0769406	51.173	-1.07167	200		Adult	SRR28510081	PRJNA1094567
5	R1HF05	Quercus robur	Home Farm	Natural colonisation	Parental	17.8822	0.0678152	51.173	-1.07262	287		Adult	SRR28510080	PRJNA1094567
6	R1HF07	Quercus robur	Home Farm	Natural colonisation	Parental	16.8179	0.0804024	51.1697	-1.06821	180	1250	Adult	SRR28510079	PRJNA1094567
7	R1HF08	Quercus robur	Home Farm	Natural colonisation	Parental	15.8169	0.100094	51.1725	-1.07164	93	2000	Adult	SRR28510078	PRJNA1094567
8	R1HF09	Quercus robur	Home Farm	Natural colonisation	Parental	17.2002	0.0778816	51.1724	-1.07169	95	2300	Adult	SRR28510077	PRJNA1094567
9	R1HF10	Quercus robur	Home Farm	Natural colonisation	Parental	15.7325	0.100565	51.1718	-1.0716	119	2000	Adult	SRR28510076	PRJNA1094567
10	R1HF12	Quercus robur	Home Farm	Natural colonisation	Parental	17.1687	0.0740404	51.1732	-1.07133	171	2500	Adult	SRR28510074	PRJNA1094567
11	R1HF13	Quercus robur	Home Farm	Natural colonisation	Parental	18.3331	0.0637723	51.1732	-1.0718	254	2500	Adult	SRR28510073	PRJNA1094567
12	R1HF15	Quercus robur	Home Farm	Natural colonisation	Parental	16.6825	0.0834057	51.1731	-1.07262	293	3500	Adult	SRR28510072	PRJNA1094567
13	R1HF16	Quercus robur	Home Farm	Natural colonisation	Parental	16.8811	0.0743159	51.1729	-1.07306	173	2000	Adult	SRR28510071	PRJNA1094567
14	R1HF17	Quercus robur	Home Farm	Natural colonisation	Parental	16.5309	0.0838601	51.1729	-1.07317	240	2000	Adult	SRR28510070	PRJNA1094567
15	R1HF18	Quercus robur	Home Farm	Natural colonisation	Parental	16.3006	0.0864828	51.1731	-1.07333	292	3000	Adult	SRR28510069	PRJNA1094567
16	R1HF20	Quercus robur	Home Farm	Natural colonisation	Parental	14.4833	0.128726	51.1732	-1.07321	265	1800	Adult	SRR28510068	PRJNA1094567
17	R1HF21	Quercus robur	Home Farm	Natural colonisation	Parental	15.2321	0.121543	51.1735	-1.07303	224	1800	Adult	SRR28510596	PRJNA1094567
18	R1HF22	Quercus robur	Home Farm	Natural colonisation	Parental	14.2111	0.142143	51.1737	-1.07265	336	2000	Adult	SRR28510595	PRJNA1094567
19	R1HF23	Quercus robur	Home Farm	Natural colonisation	Parental	15.2398	0.119823	51.1737	-1.07259	211	2000	Adult	SRR28510594	PRJNA1094567
20	R1HF24	Quercus robur	Home Farm	Natural colonisation	Parental	16.9452	0.0766691	51.1735	-1.07209	215	2200	Adult	SRR28510592	PRJNA1094567
21	R1HF25	Quercus robur	Home Farm	Natural colonisation	Parental	19.3547	0.082956	51.1731	-1.07213	126	1800	Adult	SRR28510591	PRJNA1094567
22	R2HF02	Quercus robur	Home Farm	Natural colonisation	Coloniser	17.504	0.0755022	51.1701	-1.07002	2		Seedling	SRR28510558	PRJNA1094567
23	R2HF03	Quercus robur	Home Farm	Natural colonisation	Coloniser	16.1902	0.0917328	51.1701	-1.07016	2		Seedling	SRR28510557	PRJNA1094567
24	R2HF05	Quercus robur	Home Farm	Natural colonisation	Coloniser	17.5491	0.070161	51.1701	-1.07047	2		Seedling	SRR28510555	PRJNA1094567
25	R2HF06	Quercus robur	Home Farm	Natural colonisation	Coloniser	17.0842	0.0757482	51.1702	-1.07055	2		Seedling	SRR28510554	PRJNA1094567
26	R2HF09	Quercus robur	Home Farm	Natural colonisation	Coloniser	17.6953	0.0724439	51.1703	-1.07036	2		Seedling	SRR28510552	PRJNA1094567
27	R2HF11	Quercus robur	Home Farm	Natural colonisation	Coloniser	16.8963	0.0799848	51.1704	-1.07048	2		Seedling	SRR28510548	PRJNA1094567
28	R2HF13	Quercus robur	Home Farm	Natural colonisation	Coloniser	16.358	0.0895927	51.1706	-1.07126	4		Seedling	SRR28510301	PRJNA1094567
29	R2HF14	Quercus robur	Home Farm	Natural colonisation	Coloniser	16.8178	0.0833749	51.1708	-1.07139	2		Seedling	SRR28510300	PRJNA1094567
30	R2HF15	Quercus robur	Home Farm	Natural colonisation	Coloniser	17.1885	0.0753789	51.1712	-1.06987	2		Seedling	SRR28510299	PRJNA1094567
31	R2HF19	Quercus robur	Home Farm	Natural colonisation	Coloniser	17.7708	0.0649003	51.1712	-1.06929	3		Seedling	SRR28510295	PRJNA1094567
32	R2HF22	Quercus robur	Home Farm	Natural colonisation	Coloniser	17.1398	0.0779345	51.1706	-1.07175	2		Seedling	SRR28510291	PRJNA1094567
33	R2HF24	Quercus robur	Home Farm	Natural colonisation	Coloniser	16.9219	0.0784895	51.1707	-1.07203	2		Seedling	SRR28510290	PRJNA1094567
34	R2HF27	Quercus robur	Home Farm	Natural colonisation	Coloniser	17.1921	0.079279	51.1708	-1.07285	2		Seedling	SRR28510287	PRJNA1094567
35	R2HF28	Quercus robur	Home Farm	Natural colonisation	Coloniser	17.3108	0.0739432	51.1706	-1.07288	2		Seedling	SRR28510286	PRJNA1094567
36	R2HF30	Quercus robur	Home Farm	Natural colonisation	Coloniser	17.2139	0.0762737	51.1708	-1.07315	2		Seedling	SRR28510284	PRJNA1094567
37	R2HF31	Quercus robur	Home Farm	Natural colonisation	Coloniser	17.3171	0.0737589	51.1709	-1.07316	2		Seedling	SRR28510282	PRJNA1094567
38	R2HF34	Quercus robur	Home Farm	Natural colonisation	Coloniser	15.8124	0.104002	51.1714	-1.07229	2		Seedling	SRR28510278	PRJNA1094567
39	R2HF36	Quercus robur	Home Farm	Natural colonisation	Coloniser	17.7568	0.0708755	51.1719	-1.07239	2	200	Seedling	SRR28509817	PRJNA1094567
40	R2HF40	Quercus robur	Home Farm	Natural colonisation	Coloniser	17.6161	0.0686751	51.1725	-1.07233	2		Seedling	SRR28509813	PRJNA1094567
41	R2HF43	Quercus robur	Home Farm	Natural colonisation	Coloniser	17.4376	0.0726389	51.17	-1.06965	2	105	Seedling	SRR28509809	PRJNA1094567
42	R2HF46	Quercus robur	Home Farm	Natural colonisation	Coloniser	17.2275	0.0748454	51.1699	-1.07065	2	65	Seedling	SRR28509806	PRJNA1094567
43	R2HF48	Quercus robur	Home Farm	Natural colonisation	Coloniser	15.9333	0.101241	51.1699	-1.07144	5	210	Seedling	SRR28509804	PRJNA1094567
44	R2HF49	Quercus robur	Home Farm	Natural colonisation	Coloniser	18.6992	0.0683293	51.17	-1.07137	2	150	Seedling	SRR28509803	PRJNA1094567
45	R2HF01	Quercus robur	Home Farm	Natural colonisation	Coloniser	17.3243	0.0741644	51.1698	-1.0707	12		Sapling	SRR28510559	PRJNA1094567
46	R2HF04	Quercus robur	Home Farm	Natural colonisation	Coloniser	16.5956	0.0829687	51.17	-1.07048	40		Sapling	SRR28510556	PRJNA1094567
47	R2HF07	Quercus robur	Home Farm	Natural colonisation	Coloniser	16.9007	0.0809158	51.1702	-1.07055	15		Sapling	SRR28510553	PRJNA1094567
48	R2HF10	Quercus robur	Home Farm	Natural colonisation	Coloniser	16.4748	0.0819855	51.1703	-1.07036	12		Sapling	SRR28510550	PRJNA1094567
49	R2HF12	Quercus robur	Home Farm	Natural colonisation	Coloniser	16.7084	0.079265	51.1704	-1.07048	6		Sapling	SRR28510302	PRJNA1094567
50	R2HF16	Quercus robur	Home Farm	Natural colonisation	Coloniser	16.9365	0.0768166	51.1712	-1.06964	24		Sapling	SRR28510298	PRJNA1094567
51	R2HF17	Quercus robur	Home Farm	Natural colonisation	Coloniser	17.301	0.0733829	51.1712	-1.06949	15		Sapling	SRR28510297	PRJNA1094567
52	R2HF18	Quercus robur	Home Farm	Natural colonisation	Coloniser	17.3991	0.0720129	51.1712	-1.06939	5		Sapling	SRR28510296	PRJNA1094567
53	R2HF20	Quercus robur	Home Farm	Natural colonisation	Coloniser	16.8006	0.0779687	51.1712	-1.06929	9		Sapling	SRR28510293	PRJNA1094567
54	R2HF21	Quercus robur	Home Farm	Natural colonisation	Coloniser	17.045	0.0759104	51.1713	-1.06946	14		Sapling	SRR28510292	PRJNA1094567
55	R2HF25	Quercus robur	Home Farm	Natural colonisation	Coloniser	17.052	0.0773259	51.171	-1.07276	40		Sapling	SRR28510289	PRJNA1094567
56	R2HF26	Quercus robur	Home Farm	Natural colonisation	Coloniser	17.1165	0.0760364	51.1709	-1.07274	7		Sapling	SRR28510288	PRJNA1094567
57	R2HF29	Quercus robur	Home Farm	Natural colonisation	Coloniser	17.0887	0.0715612	51.1706	-1.07287	40		Sapling	SRR28510285	PRJNA1094567
58	R2HF32	Quercus robur	Home Farm	Natural colonisation	Coloniser	17.4417	0.0710015	51.1714	-1.07276	8	220	Sapling	SRR28510281	PRJNA1094567
59	R2HF33	Quercus robur	Home Farm	Natural colonisation	Coloniser	17.1401	0.0774251	51.1714	-1.07261	13		Sapling	SRR28510280	PRJNA1094567
60	R2HF35	Quercus robur	Home Farm	Natural colonisation	Coloniser	18.2733	0.0627669	51.1716	-1.07241	22	450	Sapling	SRR28509818	PRJNA1094567
61	R2HF37	Quercus robur	Home Farm	Natural colonisation	Coloniser	17.4675	0.0705732	51.172	-1.07217	40		Sapling	SRR28509816	PRJNA1094567
62	R2HF38	Quercus robur	Home Farm	Natural colonisation	Coloniser	17.3628	0.0737683	51.172	-1.07217	6		Sapling	SRR28509815	PRJNA1094567
63	R2HF39	Quercus robur	Home Farm	Natural colonisation	Coloniser	16.9729	0.0833105	51.1723	-1.07213	6		Sapling	SRR28509814	PRJNA1094567
64	R2HF44	Quercus robur	Home Farm	Natural colonisation	Coloniser	16.3823	0.0903756	51.17	-1.06964	35	550	Sapling	SRR28509808	PRJNA1094567
65	R2HF45	Quercus robur	Home Farm	Natural colonisation	Coloniser	17.3454	0.0777435	51.1701	-1.06973	13	320	Sapling	SRR28509807	PRJNA1094567
66	R2HF47	Quercus robur	Home Farm	Natural colonisation	Coloniser	16.7214	0.0823514	51.1699	-1.07099	28	520	Sapling	SRR28509805	PRJNA1094567
67	R2HF50	Quercus robur	Home Farm	Natural colonisation	Coloniser	17.0277	0.076533	51.1701	-1.07155	43	510	Sapling	SRR28509802	PRJNA1094567
68	R1SL01	Quercus robur	Slindon	Natural colonisation	Parental	19.3645	0.0524023	50.8902	-0.64229	221	1200	Adult	SRR28510325	PRJNA1094567
69	R1SL02	Quercus robur	Slindon	Natural colonisation	Parental	19.1914	0.086269	50.8898	-0.642419	127	1000	Adult	SRR28510323	PRJNA1094567
70	R1SL03	Quercus robur	Slindon	Natural colonisation	Parental	18.7082	0.0684593	50.8894	-0.64288		1200	Adult	SRR28510322	PRJNA1094567
71	R1SL04	Quercus robur	Slindon	Natural colonisation	Parental	16.2441	0.107512	50.8881	-0.644276	195	1500	Adult	SRR28510321	PRJNA1094567
72	R1SL05	Quercus robur	Slindon	Natural colonisation	Parental	19.9848	0.11432	50.8877	-0.644344	282	1500	Adult	SRR28510320	PRJNA1094567
73	R1SL06	Quercus robur	Slindon	Natural colonisation	Parental	17.6641	0.0714694	50.888	-0.644495	124	1200	Adult	SRR28510319	PRJNA1094567
74	R1SL07	Quercus robur	Slindon	Natural colonisation	Parental	19.4383	0.0640075	50.8885	-0.644735	166	1000	Adult	SRR28510318	PRJNA1094567
75	R1SL08	Quercus robur	Slindon	Natural colonisation	Parental	18.8184	0.0879768	50.8886	-0.644844	171	1500	Adult	SRR28510317	PRJNA1094567
76	R1SL09	Quercus robur	Slindon	Natural colonisation	Parental	16.9096	0.0891175	50.8895	-0.644291		600	Adult	SRR28510316	PRJNA1094567
77	R1SL10	Quercus robur	Slindon	Natural colonisation	Parental	19.5623	0.0850706	50.8896	-0.644126		1500	Adult	SRR28510315	PRJNA1094567
78	R1SL11	Quercus robur	Slindon	Natural colonisation	Parental	15.6737	0.113603	50.8901	-0.644801	164	1200	Adult	SRR28510314	PRJNA1094567
79	R1SL12	Quercus robur	Slindon	Natural colonisation	Parental	16.1311	0.0939252	50.8912	-0.644398		1500	Adult	SRR28510312	PRJNA1094567
80	R1SL14	Quercus robur	Slindon	Natural colonisation	Parental	16.4147	0.117308	50.8906	-0.641517		1200	Adult	SRR28510311	PRJNA1094567
81	R1SL16	Quercus robur	Slindon	Natural colonisation	Parental	19.5812	0.0886933	50.8907	-0.640965	93	1000	Adult	SRR28510310	PRJNA1094567
82	R1SL17	Quercus robur	Slindon	Natural colonisation	Parental	17.1932	0.0827797	50.8861	-0.643475		2000	Adult	SRR28510309	PRJNA1094567
83	R1SL18	Quercus robur	Slindon	Natural colonisation	Parental	19.1629	0.0624231	50.8864	-0.643465	233	1500	Adult	SRR28510308	PRJNA1094567
84	R1SL19	Quercus robur	Slindon	Natural colonisation	Parental	18.9781	0.0769426	50.8862	-0.640037	255	1500	Adult	SRR28510307	PRJNA1094567
85	R1SL20	Quercus robur	Slindon	Natural colonisation	Parental	18.5466	0.0656121	50.8855	-0.640485	186	1200	Adult	SRR28510306	PRJNA1094567
86	R1SL21	Quercus robur	Slindon	Natural colonisation	Parental	18.9099	0.0623681	50.885	-0.640284	245	1200	Adult	SRR28510305	PRJNA1094567
87	R1SL22	Quercus robur	Slindon	Natural colonisation	Parental	19.4725	0.0512294	50.8853	-0.640332	259	1000	Adult	SRR28510304	PRJNA1094567
88	R1SL23	Quercus robur	Slindon	Natural colonisation	Parental	19.5213	0.0581248	50.8848	-0.641355	255	1500	Adult	SRR28510303	PRJNA1094567
89	R1SL24	Quercus robur	Slindon	Natural colonisation	Parental	18.1441	0.0655464	50.8854	-0.64276	159	1500	Adult	SRR28509840	PRJNA1094567
90	R1SL25	Quercus robur	Slindon	Natural colonisation	Parental	18.3093	0.0610953	50.884	-0.642356	215	1200	Adult	SRR28509839	PRJNA1094567
91	R2SL01	Quercus robur	Slindon	Natural colonisation	Coloniser	18.0506	0.0688118	50.8904	-0.641742	5	260	Seedling	SRR28510525	PRJNA1094567
92	R2SL05	Quercus robur	Slindon	Natural colonisation	Coloniser	18.8196	0.0641349	50.8905	-0.642247	7	210	Seedling	SRR28510275	PRJNA1094567
93	R2SL07	Quercus robur	Slindon	Natural colonisation	Coloniser	17.3708	0.0819768	50.8908	-0.64248	2	110	Seedling	SRR28510273	PRJNA1094567
94	R2SL08	Quercus robur	Slindon	Natural colonisation	Coloniser	18.2102	0.0645243	50.8908	-0.642465	4	190	Seedling	SRR28510271	PRJNA1094567
95	R2SL10	Quercus robur	Slindon	Natural colonisation	Coloniser	18.474	0.064779	50.8908	-0.64255	6	225	Seedling	SRR28510269	PRJNA1094567
96	R2SL11	Quercus robur	Slindon	Natural colonisation	Coloniser	19.2289	0.0564874	50.8908	-0.642553	2	65	Seedling	SRR28510268	PRJNA1094567
97	R2SL12	Quercus robur	Slindon	Natural colonisation	Coloniser	18.7031	0.0982067	50.8906	-0.642882	2	150	Seedling	SRR28510267	PRJNA1094567
98	R2SL13	Quercus robur	Slindon	Natural colonisation	Coloniser	17.1279	0.0847589	50.8906	-0.642855	2	50	Seedling	SRR28510266	PRJNA1094567
99	R2SL15	Quercus robur	Slindon	Natural colonisation	Coloniser	19.6426	0.0544941	50.8904	-0.643197	2	100	Seedling	SRR28510264	PRJNA1094567
100	R2SL17	Quercus robur	Slindon	Natural colonisation	Coloniser	18.7271	0.0590223	50.8901	-0.643277	2	65	Seedling	SRR28510262	PRJNA1094567
101	R2SL22	Quercus robur	Slindon	Natural colonisation	Coloniser	18.0316	0.0649425	50.8897	-0.64364	5	280	Seedling	SRR28510256	PRJNA1094567
102	R2SL24	Quercus robur	Slindon	Natural colonisation	Coloniser	18.6908	0.0586074	50.8895	-0.643257	2	110	Seedling	SRR28509797	PRJNA1094567
103	R2SL26	Quercus robur	Slindon	Natural colonisation	Coloniser	20.0262	0.0588561	50.8891	-0.643283	5	250	Seedling	SRR28509794	PRJNA1094567
104	R2SL27	Quercus robur	Slindon	Natural colonisation	Coloniser	19.1185	0.0830143	50.8891	-0.643325	4	200	Seedling	SRR28509793	PRJNA1094567
105	R2SL29	Quercus robur	Slindon	Natural colonisation	Coloniser	18.6698	0.0615947	50.8887	-0.643668	5	250	Seedling	SRR28509790	PRJNA1094567
106	R2SL35	Quercus robur	Slindon	Natural colonisation	Coloniser	17.6153	0.0719379	50.8906	-0.641632	3	165	Seedling	SRR28509784	PRJNA1094567
107	R2SL36	Quercus robur	Slindon	Natural colonisation	Coloniser	18.8238	0.0597347	50.8903	-0.642056	1	150	Seedling	SRR28509783	PRJNA1094567
108	R2SL37	Quercus robur	Slindon	Natural colonisation	Coloniser	17.3614	0.121352	50.89	-0.642332	3	210	Seedling	SRR28509782	PRJNA1094567
109	R2SL42	Quercus robur	Slindon	Natural colonisation	Coloniser	18.7949	0.108004	50.8896	-0.642957	3	185	Seedling	SRR28509776	PRJNA1094567
110	R2SL45	Quercus robur	Slindon	Natural colonisation	Coloniser	18.7792	0.0714915	50.8883	-0.644157	2	90	Seedling	SRR28509772	PRJNA1094567
111	R2SL46	Quercus robur	Slindon	Natural colonisation	Coloniser	19.6339	0.0708132	50.8845	-0.642482	2	30	Seedling	SRR28510023	PRJNA1094567
112	R2SL47	Quercus robur	Slindon	Natural colonisation	Coloniser	20.0207	0.076964	50.8848	-0.6421	2	40	Seedling	SRR28510022	PRJNA1094567
113	R2SL48	Quercus robur	Slindon	Natural colonisation	Coloniser	19.0422	0.0733159	50.885	-0.642083	2	30	Seedling	SRR28510020	PRJNA1094567
114	R2SL49	Quercus robur	Slindon	Natural colonisation	Coloniser	19.2452	0.0691342	50.8849	-0.642387	2	30	Seedling	SRR28510019	PRJNA1094567
115	R2SL50	Quercus robur	Slindon	Natural colonisation	Coloniser	19.0445	0.0594439	50.885	-0.642695	2	20	Seedling	SRR28510018	PRJNA1094567
116	R2SL52	Quercus robur	Slindon	Natural colonisation	Coloniser	18.1371	0.0803313	50.885	-0.642486	2	30	Seedling	SRR28510016	PRJNA1094567
117	R2SL02	Quercus robur	Slindon	Natural colonisation	Coloniser	18.5252	0.0597207	50.8906	-0.641638	9	300	Sapling	SRR28510279	PRJNA1094567
118	R2SL03	Quercus robur	Slindon	Natural colonisation	Coloniser	19.8568	0.0597468	50.8905	-0.641942	7	310	Sapling	SRR28510277	PRJNA1094567
119	R2SL04	Quercus robur	Slindon	Natural colonisation	Coloniser	17.7445	0.0703668	50.8907	-0.642197	40	290	Sapling	SRR28510276	PRJNA1094567
120	R2SL06	Quercus robur	Slindon	Natural colonisation	Coloniser	18.7462	0.058911	50.8907	-0.642609	12	330	Sapling	SRR28510274	PRJNA1094567
121	R2SL09	Quercus robur	Slindon	Natural colonisation	Coloniser	17.876	0.0738849	50.8908	-0.642355	17	310	Sapling	SRR28510270	PRJNA1094567
122	R2SL14	Quercus robur	Slindon	Natural colonisation	Coloniser	19.0138	0.056287	50.8905	-0.642947	10	300	Sapling	SRR28510265	PRJNA1094567
123	R2SL16	Quercus robur	Slindon	Natural colonisation	Coloniser	19.1783	0.0544633	50.8903	-0.643246	18	300	Sapling	SRR28510263	PRJNA1094567
124	R2SL18	Quercus robur	Slindon	Natural colonisation	Coloniser	18.3363	0.0730619	50.8901	-0.643247	12	350	Sapling	SRR28510260	PRJNA1094567
125	R2SL19	Quercus robur	Slindon	Natural colonisation	Coloniser	17.8677	0.0671885	50.8899	-0.643402	9	290	Sapling	SRR28510259	PRJNA1094567
126	R2SL20	Quercus robur	Slindon	Natural colonisation	Coloniser	18.4083	0.0637562	50.8899	-0.64353	7	280	Sapling	SRR28510258	PRJNA1094567
127	R2SL21	Quercus robur	Slindon	Natural colonisation	Coloniser	18.2759	0.0656155	50.8897	-0.64382	9	245	Sapling	SRR28510257	PRJNA1094567
128	R2SL23	Quercus robur	Slindon	Natural colonisation	Coloniser	17.6386	0.0690149	50.8895	-0.643293	17	400	Sapling	SRR28510255	PRJNA1094567
129	R2SL25	Quercus robur	Slindon	Natural colonisation	Coloniser	19.2318	0.05484	50.8893	-0.643112	10	340	Sapling	SRR28509795	PRJNA1094567
130	R2SL28	Quercus robur	Slindon	Natural colonisation	Coloniser	19.7946	0.0495759	50.889	-0.643458	18	340	Sapling	SRR28509791	PRJNA1094567
131	R2SL30	Quercus robur	Slindon	Natural colonisation	Coloniser	20.0267	0.0542997	50.8896	-0.643079	14	430	Sapling	SRR28509789	PRJNA1094567
132	R2SL31	Quercus robur	Slindon	Natural colonisation	Coloniser	19.5227	0.0508125	50.8898	-0.643113	13	350	Sapling	SRR28509788	PRJNA1094567
133	R2SL32	Quercus robur	Slindon	Natural colonisation	Coloniser	18.5352	0.0594492	50.8897	-0.642974	9	330	Sapling	SRR28509787	PRJNA1094567
134	R2SL33	Quercus robur	Slindon	Natural colonisation	Coloniser	20.0091	0.0614626	50.8905	-0.642386	8	330	Sapling	SRR28509786	PRJNA1094567
135	R2SL34	Quercus robur	Slindon	Natural colonisation	Coloniser	17.8852	0.0696979	50.8906	-0.641579	8	270	Sapling	SRR28509785	PRJNA1094567
136	R2SL38	Quercus robur	Slindon	Natural colonisation	Coloniser	19.4719	0.0882985	50.8899	-0.642505	10	440	Sapling	SRR28509780	PRJNA1094567
137	R2SL39	Quercus robur	Slindon	Natural colonisation	Coloniser	16.6846	0.110677	50.8897	-0.642633	13	400	Sapling	SRR28509779	PRJNA1094567
138	R2SL40	Quercus robur	Slindon	Natural colonisation	Coloniser	20.8367	0.0980318	50.8896	-0.642921	12	390	Sapling	SRR28509778	PRJNA1094567
139	R2SL41	Quercus robur	Slindon	Natural colonisation	Coloniser	19.0699	0.100669	50.8896	-0.642957	15	350	Sapling	SRR28509777	PRJNA1094567
140	R2SL43	Quercus robur	Slindon	Natural colonisation	Coloniser	20.4422	0.0877985	50.8895	-0.643067	16	390	Sapling	SRR28509775	PRJNA1094567
141	R2SL44	Quercus robur	Slindon	Natural colonisation	Coloniser	19.2952	0.0787154	50.889	-0.643443	16	510	Sapling	SRR28509774	PRJNA1094567
142	R2SL51	Quercus robur	Slindon	Natural colonisation	Coloniser	14.1816	0.19521	50.8892	-0.643109	11	310	Sapling	SRR28510017	PRJNA1094567
143	R1BW01	Quercus robur	Barnett's Wood	Natural colonisation	Parental	16.8938	0.0806202	51.0864	0.533069		1500	Adult	SRR28510330	PRJNA1094567
144	R1BW02	Quercus robur	Barnett's Wood	Natural colonisation	Parental	17.9069	0.0689761	51.0862	0.533035	100	1200	Adult	SRR28510329	PRJNA1094567
145	R1BW03	Quercus robur	Barnett's Wood	Natural colonisation	Parental	17.2523	0.0796135	51.0856	0.532239	295	1500	Adult	SRR28510328	PRJNA1094567
146	R1BW04	Quercus robur	Barnett's Wood	Natural colonisation	Parental	18.6248	0.0610049	51.0856	0.531951	100	1200	Adult	SRR28510327	PRJNA1094567
147	R1BW05	Quercus robur	Barnett's Wood	Natural colonisation	Parental	17.0976	0.0820699	51.0855	0.531423	100	1000	Adult	SRR28510326	PRJNA1094567
148	R1BW07	Quercus robur	Barnett's Wood	Natural colonisation	Parental	17.1852	0.0758588	51.0854	0.531124	186	1500	Adult	SRR28509862	PRJNA1094567
149	R1BW08	Quercus robur	Barnett's Wood	Natural colonisation	Parental	17.1167	0.0809801	51.0854	0.53111	133	1200	Adult	SRR28509859	PRJNA1094567
150	R1BW09	Quercus robur	Barnett's Wood	Natural colonisation	Parental	18.7806	0.0563614	51.0854	0.530953	131	1500	Adult	SRR28509858	PRJNA1094567
151	R1BW10	Quercus robur	Barnett's Wood	Natural colonisation	Parental	17.2692	0.0740746	51.0853	0.530948	134	1200	Adult	SRR28509857	PRJNA1094567
152	R1BW11	Quercus robur	Barnett's Wood	Natural colonisation	Parental	16.7527	0.0865257	51.0849	0.531089	285	1500	Adult	SRR28509856	PRJNA1094567
153	R1BW12	Quercus robur	Barnett's Wood	Natural colonisation	Parental	16.6432	0.0900988	51.0848	0.531485	100	1500	Adult	SRR28509855	PRJNA1094567
154	R1BW13	Quercus robur	Barnett's Wood	Natural colonisation	Parental	17.5514	0.0747723	51.0849	0.530957	219	1200	Adult	SRR28509854	PRJNA1094567
155	R1BW14	Quercus robur	Barnett's Wood	Natural colonisation	Parental	18.1673	0.0644264	51.0852	0.530328	74	1200	Adult	SRR28509853	PRJNA1094567
156	R1BW15	Quercus robur	Barnett's Wood	Natural colonisation	Parental	17.2284	0.079899	51.0855	0.530522	177	1500	Adult	SRR28509852	PRJNA1094567
157	R1BW16	Quercus robur	Barnett's Wood	Natural colonisation	Parental	17.1961	0.0746255	51.0853	0.530413	152	1200	Adult	SRR28509851	PRJNA1094567
158	R1BW17	Quercus robur	Barnett's Wood	Natural colonisation	Parental	17.3535	0.0716872	51.0857	0.531023	195	1200	Adult	SRR28509850	PRJNA1094567
159	R1BW18	Quercus robur	Barnett's Wood	Natural colonisation	Parental	16.9624	0.0878709	51.0857	0.53107	285	1500	Adult	SRR28509848	PRJNA1094567
160	R1BW19	Quercus robur	Barnett's Wood	Natural colonisation	Parental	16.9746	0.0776309	51.0858	0.530529	197	1200	Adult	SRR28509847	PRJNA1094567
161	R1BW20	Quercus robur	Barnett's Wood	Natural colonisation	Parental	16.4756	0.0878722	51.0849	0.530397	118	1200	Adult	SRR28509846	PRJNA1094567
162	R1BW21	Quercus robur	Barnett's Wood	Natural colonisation	Parental	15.6959	0.103828	51.0847	0.530689	217	1200	Adult	SRR28509845	PRJNA1094567
163	R1BW22	Quercus robur	Barnett's Wood	Natural colonisation	Parental	15.8242	0.0997704	51.0849	0.52998	220	1500	Adult	SRR28509844	PRJNA1094567
164	R1BW23	Quercus robur	Barnett's Wood	Natural colonisation	Parental	19.1165	0.0612696	51.0847	0.529623	166	1200	Adult	SRR28509843	PRJNA1094567
165	R1BW24	Quercus robur	Barnett's Wood	Natural colonisation	Parental	17.7496	0.0725042	51.0851	0.529537	320	1500	Adult	SRR28509841	PRJNA1094567
166	R1BW26	Quercus robur	Barnett's Wood	Natural colonisation	Parental	18.3531	0.0704318	51.0853	0.530952	116	1500	Adult	SRR28510088	PRJNA1094567
167	R1BW27	Quercus robur	Barnett's Wood	Natural colonisation	Parental	18.3164	0.0625464	51.0852	0.530972	100	1500	Adult	SRR28510087	PRJNA1094567
168	R1BW28	Quercus robur	Barnett's Wood	Natural colonisation	Parental	17.6383	0.0681101	51.0854	0.530857	131	1500	Adult	SRR28510085	PRJNA1094567
169	R2BW02	Quercus robur	Barnett's Wood	Natural colonisation	Coloniser	18.1405	0.065277	51.0865	0.533753	2	125	Seedling	SRR28509837	PRJNA1094567
170	R2BW03	Quercus robur	Barnett's Wood	Natural colonisation	Coloniser	16.3303	0.111459	51.0864	0.533698	2	120	Seedling	SRR28509836	PRJNA1094567
171	R2BW04	Quercus robur	Barnett's Wood	Natural colonisation	Coloniser	17.7286	0.0717415	51.0862	0.533492	2	95	Seedling	SRR28509835	PRJNA1094567
172	R2BW07	Quercus robur	Barnett's Wood	Natural colonisation	Coloniser	18.5637	0.0616959	51.0862	0.532939	2	95	Seedling	SRR28509832	PRJNA1094567
173	R2BW08	Quercus robur	Barnett's Wood	Natural colonisation	Coloniser	17.0148	0.0858514	51.0862	0.532808	2	130	Seedling	SRR28509831	PRJNA1094567
174	R2BW09	Quercus robur	Barnett's Wood	Natural colonisation	Coloniser	16.599	0.0912596	51.0861	0.532704	2	110	Seedling	SRR28509829	PRJNA1094567
175	R2BW11	Quercus robur	Barnett's Wood	Natural colonisation	Coloniser	18.1726	0.0633159	51.086	0.532867	2	125	Seedling	SRR28509827	PRJNA1094567
176	R2BW13	Quercus robur	Barnett's Wood	Natural colonisation	Coloniser	19.5441	0.0635659	51.086	0.532685	2	90	Seedling	SRR28509825	PRJNA1094567
177	R2BW15	Quercus robur	Barnett's Wood	Natural colonisation	Coloniser	21.05	0.0655726	51.086	0.532529	2	95	Seedling	SRR28509823	PRJNA1094567
178	R2BW17	Quercus robur	Barnett's Wood	Natural colonisation	Coloniser	19.4067	0.0675143	51.0859	0.532559	2	125	Seedling	SRR28509821	PRJNA1094567
179	R2BW19	Quercus robur	Barnett's Wood	Natural colonisation	Coloniser	17.7032	0.0742167	51.0856	0.532509	2	120	Seedling	SRR28509820	PRJNA1094567
180	R2BW22	Quercus robur	Barnett's Wood	Natural colonisation	Coloniser	19.4499	0.0556577	51.0855	0.532455	2	110	Seedling	SRR28510064	PRJNA1094567
181	R2BW24	Quercus robur	Barnett's Wood	Natural colonisation	Coloniser	18.7251	0.0603192	51.0855	0.532112	2	100	Seedling	SRR28510062	PRJNA1094567
182	R2BW25	Quercus robur	Barnett's Wood	Natural colonisation	Coloniser	18.2711	0.061905	51.0855	0.532056	2	110	Seedling	SRR28510061	PRJNA1094567
183	R2BW26	Quercus robur	Barnett's Wood	Natural colonisation	Coloniser	18.5531	0.0599271	51.0856	0.53201	2	125	Seedling	SRR28510060	PRJNA1094567
184	R2BW29	Quercus robur	Barnett's Wood	Natural colonisation	Coloniser	19.3969	0.0593661	51.0855	0.53188	2	130	Seedling	SRR28510057	PRJNA1094567
185	R2BW34	Quercus robur	Barnett's Wood	Natural colonisation	Coloniser	18.4388	0.0615618	51.0856	0.532619	2	110	Seedling	SRR28510051	PRJNA1094567
186	R2BW35	Quercus robur	Barnett's Wood	Natural colonisation	Coloniser	19.3476	0.0558721	51.0857	0.532591	2	130	Seedling	SRR28510050	PRJNA1094567
187	R2BW36	Quercus robur	Barnett's Wood	Natural colonisation	Coloniser	16.9136	0.0804882	51.0857	0.532732	2	110	Seedling	SRR28510049	PRJNA1094567
188	R2BW37	Quercus robur	Barnett's Wood	Natural colonisation	Coloniser	17.8579	0.0713474	51.0858	0.53284	2	130	Seedling	SRR28510048	PRJNA1094567
189	R2BW41	Quercus robur	Barnett's Wood	Natural colonisation	Coloniser	18.7043	0.104738	51.086	0.532892	2	80	Seedling	SRR28510571	PRJNA1094567
190	R2BW44	Quercus robur	Barnett's Wood	Natural colonisation	Coloniser	16.9663	0.0834593	51.0861	0.533173	2	105	Seedling	SRR28510568	PRJNA1094567
191	R2BW45	Quercus robur	Barnett's Wood	Natural colonisation	Coloniser	19.1082	0.0562642	51.0862	0.533397	2	120	Seedling	SRR28510567	PRJNA1094567
192	R2BW47	Quercus robur	Barnett's Wood	Natural colonisation	Coloniser	17.5452	0.0738983	51.0865	0.533881	2	120	Seedling	SRR28510565	PRJNA1094567
193	R2BW49	Quercus robur	Barnett's Wood	Natural colonisation	Coloniser	18.4038	0.0628487	51.0865	0.533962	2	110	Seedling	SRR28510563	PRJNA1094567
194	R2BW01	Quercus robur	Barnett's Wood	Natural colonisation	Coloniser	18.4865	0.0607046	51.0865	0.533848	4	190	Sapling	SRR28509838	PRJNA1094567
195	R2BW05	Quercus robur	Barnett's Wood	Natural colonisation	Coloniser	18.5705	0.0629801	51.0862	0.533276	40	210	Sapling	SRR28509834	PRJNA1094567
196	R2BW06	Quercus robur	Barnett's Wood	Natural colonisation	Coloniser	18.7428	0.0659238	51.0863	0.53303	40	305	Sapling	SRR28509833	PRJNA1094567
197	R2BW10	Quercus robur	Barnett's Wood	Natural colonisation	Coloniser	18.0844	0.0677723	51.086	0.532769	3	180	Sapling	SRR28509828	PRJNA1094567
198	R2BW12	Quercus robur	Barnett's Wood	Natural colonisation	Coloniser	19.2322	0.0551121	51.086	0.532805	5	210	Sapling	SRR28509826	PRJNA1094567
199	R2BW14	Quercus robur	Barnett's Wood	Natural colonisation	Coloniser	19.4056	0.0588547	51.086	0.532673	5	185	Sapling	SRR28509824	PRJNA1094567
200	R2BW16	Quercus robur	Barnett's Wood	Natural colonisation	Coloniser	19.223	0.0548192	51.0859	0.532648	40	190	Sapling	SRR28509822	PRJNA1094567
201	R2BW20	Quercus robur	Barnett's Wood	Natural colonisation	Coloniser	18.2101	0.0637716	51.0855	0.532425	2	160	Sapling	SRR28510066	PRJNA1094567
202	R2BW21	Quercus robur	Barnett's Wood	Natural colonisation	Coloniser	17.1077	0.0768769	51.0855	0.53248	7	220	Sapling	SRR28510065	PRJNA1094567
203	R2BW23	Quercus robur	Barnett's Wood	Natural colonisation	Coloniser	16.7705	0.0960887	51.0855	0.532198	2	145	Sapling	SRR28510063	PRJNA1094567
204	R2BW27	Quercus robur	Barnett's Wood	Natural colonisation	Coloniser	19.3998	0.0517381	51.0855	0.531885	40	165	Sapling	SRR28510059	PRJNA1094567
205	R2BW28	Quercus robur	Barnett's Wood	Natural colonisation	Coloniser	18.5464	0.060153	51.0855	0.531981	6	210	Sapling	SRR28510058	PRJNA1094567
206	R2BW30	Quercus robur	Barnett's Wood	Natural colonisation	Coloniser	16.7622	0.0857033	51.0854	0.532186	5	215	Sapling	SRR28510055	PRJNA1094567
207	R2BW31	Quercus robur	Barnett's Wood	Natural colonisation	Coloniser	18.2958	0.0654613	51.0854	0.532317	2	145	Sapling	SRR28510054	PRJNA1094567
208	R2BW32	Quercus robur	Barnett's Wood	Natural colonisation	Coloniser	19.1236	0.0562213	51.0855	0.532421	40	160	Sapling	SRR28510053	PRJNA1094567
209	R2BW33	Quercus robur	Barnett's Wood	Natural colonisation	Coloniser	18.3614	0.0626349	51.0855	0.532542	40	220	Sapling	SRR28510052	PRJNA1094567
210	R2BW38	Quercus robur	Barnett's Wood	Natural colonisation	Coloniser	18.8155	0.059279	51.0858	0.532507	9	200	Sapling	SRR28510047	PRJNA1094567
211	R2BW39	Quercus robur	Barnett's Wood	Natural colonisation	Coloniser	19.0796	0.0586396	51.0859	0.532468	40	150	Sapling	SRR28510046	PRJNA1094567
212	R2BW40	Quercus robur	Barnett's Wood	Natural colonisation	Coloniser	19.3743	0.0534271	51.086	0.532657	6	215	Sapling	SRR28510572	PRJNA1094567
213	R2BW42	Quercus robur	Barnett's Wood	Natural colonisation	Coloniser	16.2169	0.101718	51.086	0.533026	2	135	Sapling	SRR28510570	PRJNA1094567
214	R2BW43	Quercus robur	Barnett's Wood	Natural colonisation	Coloniser	18.3274	0.0583152	51.0861	0.533077	5	200	Sapling	SRR28510569	PRJNA1094567
215	R2BW46	Quercus robur	Barnett's Wood	Natural colonisation	Coloniser	18.1102	0.0627736	51.0864	0.533632	40	175	Sapling	SRR28510566	PRJNA1094567
216	R2BW48	Quercus robur	Barnett's Wood	Natural colonisation	Coloniser	20.0043	0.0553909	51.0865	0.533958	40	150	Sapling	SRR28510564	PRJNA1094567
217	R2BW50	Quercus robur	Barnett's Wood	Natural colonisation	Coloniser	18.6611	0.061716	51.0865	0.533904	3	150	Sapling	SRR28510561	PRJNA1094567
218	R2BW51	Quercus robur	Barnett's Wood	Natural colonisation	Coloniser	18.0016	0.0752696	51.0864	0.533578	2	180	Sapling	SRR28510560	PRJNA1094567
219	R1HR01	Quercus robur	Rumstead Road	Natural colonisation	Parental	17.1	0.0719546	51.3036	0.634992	171	1500	Adult	SRR28510590	PRJNA1094567
220	R1HR02	Quercus robur	Rumstead Road	Natural colonisation	Parental	15.4803	0.104531	51.3019	0.632138	212	1500	Adult	SRR28510589	PRJNA1094567
221	R1HR04	Quercus robur	Rumstead Road	Natural colonisation	Parental	18.2248	0.058104	51.3048	0.635583	198	1500	Adult	SRR28510588	PRJNA1094567
222	R1HR05	Quercus robur	Rumstead Road	Natural colonisation	Parental	18.2055	0.0764359	51.3049	0.636095	296	1500	Adult	SRR28510587	PRJNA1094567
223	R1HR06	Quercus robur	Rumstead Road	Natural colonisation	Parental	17.667	0.0775351	51.305	0.636026	230	1500	Adult	SRR28510586	PRJNA1094567
224	R1HR07	Quercus robur	Rumstead Road	Natural colonisation	Parental	18.3647	0.0756162	51.305	0.63603	226	1500	Adult	SRR28510585	PRJNA1094567
225	R1HR08	Quercus robur	Rumstead Road	Natural colonisation	Parental	16.5915	0.0779225	51.305	0.63617	256	1500	Adult	SRR28510584	PRJNA1094567
226	R1HR09	Quercus robur	Rumstead Road	Natural colonisation	Parental	16.9194	0.0769761	51.3051	0.636129	199	1500	Adult	SRR28510583	PRJNA1094567
227	R1HR10	Quercus robur	Rumstead Road	Natural colonisation	Parental	17.4244	0.0673983	51.3051	0.636239	191	1500	Adult	SRR28510581	PRJNA1094567
228	R1HR11	Quercus robur	Rumstead Road	Natural colonisation	Parental	17.2743	0.0667026	51.3051	0.636277	231	1500	Adult	SRR28510580	PRJNA1094567
229	R1HR12	Quercus robur	Rumstead Road	Natural colonisation	Parental	17.8716	0.0565565	51.3052	0.636371	236	1500	Adult	SRR28510579	PRJNA1094567
230	R1HR13	Quercus robur	Rumstead Road	Natural colonisation	Parental	17.7173	0.0631114	51.3055	0.636959	251	1000	Adult	SRR28510578	PRJNA1094567
231	R1HR14	Quercus robur	Rumstead Road	Natural colonisation	Parental	17.9746	0.0624559	51.3056	0.63761	258	1000	Adult	SRR28510577	PRJNA1094567
232	R1HR15	Quercus robur	Rumstead Road	Natural colonisation	Parental	17.3367	0.0703976	51.3058	0.638253	212	1000	Adult	SRR28510576	PRJNA1094567
233	R1HR19	Quercus robur	Rumstead Road	Natural colonisation	Parental	18.3973	0.0574358	51.3047	0.635558		1500	Adult	SRR28510573	PRJNA1094567
234	R2HR01	Quercus robur	Rumstead Road	Natural colonisation	Coloniser	17.2806	0.075021	51.3037	0.635341	2	100	Seedling	SRR28509800	PRJNA1094567
235	R2HR03	Quercus robur	Rumstead Road	Natural colonisation	Coloniser	16.1965	0.0931645	51.3037	0.635487	2	90	Seedling	SRR28509798	PRJNA1094567
236	R2HR04	Quercus robur	Rumstead Road	Natural colonisation	Coloniser	16.1203	0.119692	51.3037	0.63561	2	80	Seedling	SRR28509796	PRJNA1094567
237	R2HR06	Quercus robur	Rumstead Road	Natural colonisation	Coloniser	16.2571	0.0960599	51.3031	0.634058	2	110	Seedling	SRR28510043	PRJNA1094567
238	R2HR07	Quercus robur	Rumstead Road	Natural colonisation	Coloniser	16.1904	0.0955452	51.3029	0.634031	2	110	Seedling	SRR28510042	PRJNA1094567
239	R2HR10	Quercus robur	Rumstead Road	Natural colonisation	Coloniser	17.1971	0.0761651	51.3027	0.633427	2	80	Seedling	SRR28510040	PRJNA1094567
240	R2HR14	Quercus robur	Rumstead Road	Natural colonisation	Coloniser	16.5621	0.0884272	51.3016	0.632245	2	100	Seedling	SRR28510035	PRJNA1094567
241	R2HR15	Quercus robur	Rumstead Road	Natural colonisation	Coloniser	15.7201	0.106473	51.3009	0.631496	2	90	Seedling	SRR28510034	PRJNA1094567
242	R2HR17	Quercus robur	Rumstead Road	Natural colonisation	Coloniser	16.3861	0.0907201	51.3003	0.632157	2	80	Seedling	SRR28510033	PRJNA1094567
243	R2HR19	Quercus robur	Rumstead Road	Natural colonisation	Coloniser	17.1514	0.0743869	51.3003	0.632887	2	105	Seedling	SRR28510031	PRJNA1094567
244	R2HR20	Quercus robur	Rumstead Road	Natural colonisation	Coloniser	17.645	0.0710605	51.3005	0.633376	2	80	Seedling	SRR28510030	PRJNA1094567
245	R2HR21	Quercus robur	Rumstead Road	Natural colonisation	Coloniser	17.0176	0.07847	51.3021	0.634728	2	90	Seedling	SRR28510029	PRJNA1094567
246	R2HR23	Quercus robur	Rumstead Road	Natural colonisation	Coloniser	16.7907	0.0843079	51.3022	0.634902	2	95	Seedling	SRR28510025	PRJNA1094567
247	R2HR24	Quercus robur	Rumstead Road	Natural colonisation	Coloniser	16.2792	0.116526	51.3029	0.633682	2	100	Seedling	SRR28510024	PRJNA1094567
248	R2HR26	Quercus robur	Rumstead Road	Natural colonisation	Coloniser	15.6803	0.105914	51.3025	0.633059	2	65	Seedling	SRR28510549	PRJNA1094567
249	R2HR28	Quercus robur	Rumstead Road	Natural colonisation	Coloniser	19.1288	0.0566677	51.3001	0.631458	2	90	Seedling	SRR28510547	PRJNA1094567
250	R2HR30	Quercus robur	Rumstead Road	Natural colonisation	Coloniser	19.1637	0.0547991	51.2998	0.631374	2	95	Seedling	SRR28510545	PRJNA1094567
251	R2HR31	Quercus robur	Rumstead Road	Natural colonisation	Coloniser	17.3707	0.0736979	51.2996	0.63136	2	90	Seedling	SRR28510544	PRJNA1094567
252	R2HR33	Quercus robur	Rumstead Road	Natural colonisation	Coloniser	18.7759	0.0571872	51.2995	0.630999	2	105	Seedling	SRR28510542	PRJNA1094567
253	R2HR36	Quercus robur	Rumstead Road	Natural colonisation	Coloniser	19.3548	0.08221	51.2996	0.630943	2	100	Seedling	SRR28510539	PRJNA1094567
254	R2HR51	Quercus robur	Rumstead Road	Natural colonisation	Coloniser	18.1824	0.0719854	51.3001	0.632518	2	80	Seedling	SRR28510526	PRJNA1094567
255	R2HR02	Quercus robur	Rumstead Road	Natural colonisation	Coloniser	15.6418	0.127163	51.3037	0.635364	4	180	Sapling	SRR28509799	PRJNA1094567
256	R2HR05	Quercus robur	Rumstead Road	Natural colonisation	Coloniser	16.1055	0.098631	51.3036	0.635085	40	100	Sapling	SRR28510044	PRJNA1094567
257	R2HR09	Quercus robur	Rumstead Road	Natural colonisation	Coloniser	15.7983	0.11209	51.3029	0.633684	2	140	Sapling	SRR28510041	PRJNA1094567
258	R2HR11	Quercus robur	Rumstead Road	Natural colonisation	Coloniser	17.2503	0.075777	51.3025	0.633422	2	110	Sapling	SRR28510039	PRJNA1094567
259	R2HR18	Quercus robur	Rumstead Road	Natural colonisation	Coloniser	17.0146	0.075521	51.3002	0.632752	2	111	Sapling	SRR28510032	PRJNA1094567
260	R2HR22	Quercus robur	Rumstead Road	Natural colonisation	Coloniser	16.6831	0.0885297	51.3021	0.634747	2	150	Sapling	SRR28510028	PRJNA1094567
261	R2HR29	Quercus robur	Rumstead Road	Natural colonisation	Coloniser	19.5939	0.0607864	51.3	0.63137	2	110	Sapling	SRR28510546	PRJNA1094567
262	R2HR32	Quercus robur	Rumstead Road	Natural colonisation	Coloniser	18.1803	0.063783	51.2995	0.631181	2	120	Sapling	SRR28510543	PRJNA1094567
263	R2HR34	Quercus robur	Rumstead Road	Natural colonisation	Coloniser	18.3783	0.0838488	51.2995	0.630924	2	120	Sapling	SRR28510541	PRJNA1094567
264	R2HR37	Quercus robur	Rumstead Road	Natural colonisation	Coloniser	18.3486	0.062352	51.2997	0.630898	40	125	Sapling	SRR28510538	PRJNA1094567
265	R2HR38	Quercus robur	Rumstead Road	Natural colonisation	Coloniser	17.759	0.0695116	51.2997	0.630892	2	160	Sapling	SRR28510537	PRJNA1094567
266	R2HR40	Quercus robur	Rumstead Road	Natural colonisation	Coloniser	18.158	0.0617944	51.2992	0.630257	2	120	Sapling	SRR28510536	PRJNA1094567
267	R2HR42	Quercus robur	Rumstead Road	Natural colonisation	Coloniser	16.6614	0.083643	51.2989	0.630042	2	110	Sapling	SRR28510535	PRJNA1094567
268	R2HR43	Quercus robur	Rumstead Road	Natural colonisation	Coloniser	17.5863	0.0681027	51.299	0.630103	2	115	Sapling	SRR28510534	PRJNA1094567
269	R2HR44	Quercus robur	Rumstead Road	Natural colonisation	Coloniser	18.1077	0.0623098	51.2989	0.629562	3	180	Sapling	SRR28510533	PRJNA1094567
270	R2HR45	Quercus robur	Rumstead Road	Natural colonisation	Coloniser	18.5449	0.061224	51.2986	0.629534	2	140	Sapling	SRR28510532	PRJNA1094567
271	R2HR46	Quercus robur	Rumstead Road	Natural colonisation	Coloniser	19.4166	0.0551195	51.2986	0.629288	2	120	Sapling	SRR28510531	PRJNA1094567
272	R2HR47	Quercus robur	Rumstead Road	Natural colonisation	Coloniser	18.5556	0.0583527	51.2984	0.628985	2	145	Sapling	SRR28510530	PRJNA1094567
273	R2HR48	Quercus robur	Rumstead Road	Natural colonisation	Coloniser	18.7312	0.0567595	51.2977	0.628465	6	210	Sapling	SRR28510528	PRJNA1094567
274	R2HR50	Quercus robur	Rumstead Road	Natural colonisation	Coloniser	18.1179	0.0637978	51.2975	0.628672	4	190	Sapling	SRR28510527	PRJNA1094567
275	R4GH01	Quercus robur	George Henry Wood	Planting	Outplanted	16.5304	0.0879245	52.7378	-0.588653	2	150	Sapling	SRR28510751	PRJNA1094567
276	R4GH02	Quercus robur	George Henry Wood	Planting	Outplanted	17.0472	0.0771591	52.7377	-0.588399	4	180	Sapling	SRR28510750	PRJNA1094567
277	R4GH03	Quercus robur	George Henry Wood	Planting	Outplanted	16.0637	0.0926531	52.7377	-0.588215	6	235	Sapling	SRR28510749	PRJNA1094567
278	R4GH04	Quercus robur	George Henry Wood	Planting	Outplanted	16.9637	0.0771805	52.7378	-0.588017	2	145	Sapling	SRR28510748	PRJNA1094567
279	R4GH05	Quercus robur	George Henry Wood	Planting	Outplanted	15.5434	0.106575	52.7378	-0.587883	3	170	Sapling	SRR28510747	PRJNA1094567
280	R4GH06	Quercus robur	George Henry Wood	Planting	Outplanted	15.5837	0.112262	52.7379	-0.587714	4	165	Sapling	SRR28510745	PRJNA1094567
281	R4GH07	Quercus robur	George Henry Wood	Planting	Outplanted	16.7448	0.0866135	52.7379	-0.587559	2	155	Sapling	SRR28510744	PRJNA1094567
282	R4GH08	Quercus robur	George Henry Wood	Planting	Outplanted	14.0962	0.156809	52.738	-0.587361	3	165	Sapling	SRR28510488	PRJNA1094567
283	R4GH09	Quercus robur	George Henry Wood	Planting	Outplanted	15.6552	0.101748	52.7378	-0.587362	4	190	Sapling	SRR28510487	PRJNA1094567
284	R4GH10	Quercus robur	George Henry Wood	Planting	Outplanted	16.4446	0.0864433	52.7376	-0.587447	2	140	Sapling	SRR28510486	PRJNA1094567
285	R4GH11	Quercus robur	George Henry Wood	Planting	Outplanted	16.2242	0.0938012	52.7375	-0.587405	3	180	Sapling	SRR28510485	PRJNA1094567
286	R4GH12	Quercus robur	George Henry Wood	Planting	Outplanted	15.3673	0.120911	52.7373	-0.587452		170	Sapling	SRR28510484	PRJNA1094567
287	R4GH13	Quercus robur	George Henry Wood	Planting	Outplanted	16.5493	0.0816705	52.7372	-0.587448	4175		Sapling	SRR28510483	PRJNA1094567
288	R4GH14	Quercus robur	George Henry Wood	Planting	Outplanted	16.8414	0.0798414	52.7375	-0.587007	5	230	Sapling	SRR28510482	PRJNA1094567
289	R4GH15	Quercus robur	George Henry Wood	Planting	Outplanted	16.8394	0.0810445	52.7375	-0.586893	2	140	Sapling	SRR28510481	PRJNA1094567
290	R4GH16	Quercus robur	George Henry Wood	Planting	Outplanted	13.9978	0.156393	52.7376	-0.586686	3	155	Sapling	SRR28510479	PRJNA1094567
291	R4GH17	Quercus robur	George Henry Wood	Planting	Outplanted	15.6314	0.101677	52.7376	-0.586379	2	130	Sapling	SRR28510478	PRJNA1094567
292	R4GH18	Quercus robur	George Henry Wood	Planting	Outplanted	16.8751	0.0796751	52.7378	-0.586049	2	135	Sapling	SRR28510477	PRJNA1094567
293	R4GH19	Quercus robur	George Henry Wood	Planting	Outplanted	16.3425	0.0890927	52.7378	-0.58589	5	205	Sapling	SRR28510476	PRJNA1094567
294	R4GH20	Quercus robur	George Henry Wood	Planting	Outplanted	16.3492	0.0919232	52.7377	-0.58582	6	225	Sapling	SRR28510475	PRJNA1094567
295	R4GH21	Quercus robur	George Henry Wood	Planting	Outplanted	16.9905	0.0740062	52.7377	-0.585754	2	150	Sapling	SRR28510474	PRJNA1094567
296	R4GH22	Quercus robur	George Henry Wood	Planting	Outplanted	16.4035	0.0893146	52.7374	-0.585894	3	160	Sapling	SRR28510473	PRJNA1094567
297	R4GH23	Quercus robur	George Henry Wood	Planting	Outplanted	16.7081	0.0825438	52.7372	-0.585825	4	170	Sapling	SRR28510472	PRJNA1094567
298	R4GH24	Quercus robur	George Henry Wood	Planting	Outplanted	17.3649	0.0717073	52.7371	-0.585938	2	145	Sapling	SRR28510471	PRJNA1094567
299	R4GH25	Quercus robur	George Henry Wood	Planting	Outplanted	16.5906	0.0820136	52.7372	-0.586057	4	155	Sapling	SRR28510470	PRJNA1094567
300	R4GH26	Quercus robur	George Henry Wood	Planting	Outplanted	17.242	0.0761396	52.7376	-0.58814	2	140	Sapling	SRR28510501	PRJNA1094567
301	R4GH27	Quercus robur	George Henry Wood	Planting	Outplanted	16.1872	0.0931001	52.7374	-0.587145	2	155	Sapling	SRR28510499	PRJNA1094567
302	R4GH28	Quercus robur	George Henry Wood	Planting	Outplanted	17.0334	0.0802837	52.7376	-0.585737	3	160	Sapling	SRR28510498	PRJNA1094567
303	R4BW01	Quercus robur	Barnett's Wood	Planting	Outplanted	18.2588	0.0651744	51.0862	0.534089	10	340	Sapling	SRR28509999	PRJNA1094567
304	R4BW04	Quercus robur	Barnett's Wood	Planting	Outplanted	18.425	0.0623266	51.0858	0.533551	24	390	Sapling	SRR28509997	PRJNA1094567
305	R4BW05	Quercus robur	Barnett's Wood	Planting	Outplanted	19.1186	0.0600578	51.0858	0.533573	13	370	Sapling	SRR28509996	PRJNA1094567
306	R4BW06	Quercus robur	Barnett's Wood	Planting	Outplanted	18.8409	0.0579975	51.0857	0.533612	16	350	Sapling	SRR28509995	PRJNA1094567
307	R4BW07	Quercus robur	Barnett's Wood	Planting	Outplanted	17.9042	0.0688326	51.0857	0.5337	24	500	Sapling	SRR28509994	PRJNA1094567
308	R4BW08	Quercus robur	Barnett's Wood	Planting	Outplanted	17.9637	0.0674291	51.0856	0.533709	10	365	Sapling	SRR28509993	PRJNA1094567
309	R4BW09	Quercus robur	Barnett's Wood	Planting	Outplanted	18.7381	0.0575243	51.0856	0.533645	18	280	Sapling	SRR28509992	PRJNA1094567
310	R4BW10	Quercus robur	Barnett's Wood	Planting	Outplanted	18.1592	0.0664157	51.0856	0.533668	24	400	Sapling	SRR28509991	PRJNA1094567
311	R4BW12	Quercus robur	Barnett's Wood	Planting	Outplanted	18.4932	0.0591778	51.0856	0.53348	11	320	Sapling	SRR28509773	PRJNA1094567
312	R4BW13	Quercus robur	Barnett's Wood	Planting	Outplanted	18.5278	0.0622475	51.0856	0.533315	19	410	Sapling	SRR28509771	PRJNA1094567
313	R4BW14	Quercus robur	Barnett's Wood	Planting	Outplanted	17.9286	0.0666342	51.0856	0.533183	13	300	Sapling	SRR28509770	PRJNA1094567
314	R4BW15	Quercus robur	Barnett's Wood	Planting	Outplanted	18.3519	0.0629298	51.0855	0.533304	9	250	Sapling	SRR28509769	PRJNA1094567
315	R4BW16	Quercus robur	Barnett's Wood	Planting	Outplanted	18.4084	0.0640685	51.0855	0.533373	19	420	Sapling	SRR28509768	PRJNA1094567
316	R4BW17	Quercus robur	Barnett's Wood	Planting	Outplanted	18.1993	0.0629298	51.0854	0.533494	23	500	Sapling	SRR28509767	PRJNA1094567
317	R4BW18	Quercus robur	Barnett's Wood	Planting	Outplanted	17.325	0.0722308	51.0854	0.533692	19	340	Sapling	SRR28509766	PRJNA1094567
318	R4BW19	Quercus robur	Barnett's Wood	Planting	Outplanted	16.0901	0.0984661	51.0854	0.533381	20	390	Sapling	SRR28509765	PRJNA1094567
319	R4BW20	Quercus robur	Barnett's Wood	Planting	Outplanted	17.8388	0.0693206	51.0854	0.533239	22	420	Sapling	SRR28509764	PRJNA1094567
320	R4BW21	Quercus robur	Barnett's Wood	Planting	Outplanted	16.5291	0.0872154	51.0854	0.533324	15	410	Sapling	SRR28509763	PRJNA1094567
321	R4BW22	Quercus robur	Barnett's Wood	Planting	Outplanted	18.8414	0.0733976	51.0854	0.533192	23	350	Sapling	SRR28509761	PRJNA1094567
322	R4BW23	Quercus robur	Barnett's Wood	Planting	Outplanted	18.8078	0.0626778	51.0854	0.533017	13	315	Sapling	SRR28509759	PRJNA1094567
323	R4BW24	Quercus robur	Barnett's Wood	Planting	Outplanted	18.0172	0.06571	51.0852	0.533139	6	395	Sapling	SRR28509758	PRJNA1094567
324	R4BW25	Quercus robur	Barnett's Wood	Planting	Outplanted	19.2804	0.0547193	51.0851	0.532839	15	390	Sapling	SRR28510753	PRJNA1094567
325	R4BW26	Quercus robur	Barnett's Wood	Planting	Outplanted	17.8609	0.0678246	51.0851	0.532668	13	390	Sapling	SRR28510752	PRJNA1094567
326	R4HC01	Quercus robur	Church Road	Planting	Outplanted	18.562	0.0611128	51.2926	0.648584	10	300	Sapling	SRR28510497	PRJNA1094567
327	R4HC02	Quercus robur	Church Road	Planting	Outplanted	18.911	0.0631751	51.2927	0.648492	13	325	Sapling	SRR28510496	PRJNA1094567
328	R4HC03	Quercus robur	Church Road	Planting	Outplanted	15.5766	0.117152	51.2927	0.648456	9	265	Sapling	SRR28510495	PRJNA1094567
329	R4HC04	Quercus robur	Church Road	Planting	Outplanted	16.9956	0.0796765	51.2928	0.648378	2	110	Sapling	SRR28510494	PRJNA1094567
330	R4HC05	Quercus robur	Church Road	Planting	Outplanted	18.0075	0.0664653	51.2928	0.648207		250	Sapling	SRR28510249	PRJNA1094567
331	R4HC06	Quercus robur	Church Road	Planting	Outplanted	18.0706	0.0642964	51.2928	0.64831	12	300	Sapling	SRR28510248	PRJNA1094567
332	R4HC07	Quercus robur	Church Road	Planting	Outplanted	17.7486	0.0668715	51.2929	0.648254	2	155	Sapling	SRR28510247	PRJNA1094567
333	R4HC08	Quercus robur	Church Road	Planting	Outplanted	17.9531	0.0690183	51.2929	0.648157	2	120	Sapling	SRR28510245	PRJNA1094567
334	R4HC09	Quercus robur	Church Road	Planting	Outplanted	18.1078	0.0675437	51.2929	0.648057	7	250	Sapling	SRR28510244	PRJNA1094567
335	R4HC10	Quercus robur	Church Road	Planting	Outplanted	18.4813	0.0658433	51.293	0.648094	7	240	Sapling	SRR28510243	PRJNA1094567
336	R4HC11	Quercus robur	Church Road	Planting	Outplanted	17.7754	0.0717489	51.293	0.647877	13	310	Sapling	SRR28510242	PRJNA1094567
337	R4HC12	Quercus robur	Church Road	Planting	Outplanted	18.5547	0.0580491	51.293	0.647807	9	240	Sapling	SRR28510241	PRJNA1094567
338	R4HC13	Quercus robur	Church Road	Planting	Outplanted	16.8823	0.0804774	51.2931	0.64778	8	255	Sapling	SRR28510240	PRJNA1094567
339	R4HC14	Quercus robur	Church Road	Planting	Outplanted	18.2164	0.0666992	51.2931	0.647624	10	265	Sapling	SRR28510239	PRJNA1094567
340	R4HC15	Quercus robur	Church Road	Planting	Outplanted	15.8389	0.105151	51.2932	0.647636	12	280	Sapling	SRR28510238	PRJNA1094567
341	R4HC17	Quercus robur	Church Road	Planting	Outplanted	17.4143	0.0718474	51.2932	0.647472	18	400	Sapling	SRR28510237	PRJNA1094567
342	R4HC18	Quercus robur	Church Road	Planting	Outplanted	19.1509	0.0540377	51.2932	0.647305		230	Sapling	SRR28510236	PRJNA1094567
343	R4HC19	Quercus robur	Church Road	Planting	Outplanted	21.174	0.0516402	51.2932	0.647307	3	170	Sapling	SRR28510234	PRJNA1094567
344	R4HC20	Quercus robur	Church Road	Planting	Outplanted	17.5388	0.0724794	51.2933	0.647339	10	260	Sapling	SRR28510233	PRJNA1094567
345	R4HC21	Quercus robur	Church Road	Planting	Outplanted	17.9786	0.0661235	51.2933	0.647235	2	140	Sapling	SRR28509988	PRJNA1094567
346	R4HC22	Quercus robur	Church Road	Planting	Outplanted	18.5176	0.0599077	51.2933	0.647121	6	221	Sapling	SRR28509987	PRJNA1094567
347	R4HC23	Quercus robur	Church Road	Planting	Outplanted	18.185	0.0684982	51.2933	0.647121		221	Sapling	SRR28509986	PRJNA1094567
348	R4HC24	Quercus robur	Church Road	Planting	Outplanted	17.0268	0.0799821	51.2934	0.647104	13	320	Sapling	SRR28509985	PRJNA1094567
349	R3M501	Quercus robur	Nursery 1 (405)	Planting	Nursery	17.5866	0.0828501	51.5484	-0.11747	2	35	Seedling	SRR28510508	PRJNA1094567
350	R3M502	Quercus robur	Nursery 1 (405)	Planting	Nursery	14.9235	0.135707	51.5484	-0.117469	2	30	Seedling	SRR28510507	PRJNA1094567
351	R3M505	Quercus robur	Nursery 1 (405)	Planting	Nursery	17.1763	0.068212	51.5484	-0.11747	2	30	Seedling	SRR28510504	PRJNA1094567
352	R3M507	Quercus robur	Nursery 1 (405)	Planting	Nursery	19.0725	0.11242	51.5484	-0.117462	2	20	Seedling	SRR28510502	PRJNA1094567
353	R3M508	Quercus robur	Nursery 1 (405)	Planting	Nursery	18.4512	0.0588748	51.5484	-0.117485	2	25	Seedling	SRR28510500	PRJNA1094567
354	R3M509	Quercus robur	Nursery 1 (405)	Planting	Nursery	17.1709	0.0673286	51.5484	-0.117468	2	30	Seedling	SRR28510253	PRJNA1094567
355	R3M510	Quercus robur	Nursery 1 (405)	Planting	Nursery	15.1634	0.154836	51.5484	-0.11745	2	35	Seedling	SRR28510252	PRJNA1094567
356	R3M512	Quercus robur	Nursery 1 (405)	Planting	Nursery	16.1526	0.102697	51.5484	-0.117466	2	25	Seedling	SRR28510250	PRJNA1094567
357	R3M513	Quercus robur	Nursery 1 (405)	Planting	Nursery	16.4891	0.0975619	51.5484	-0.117461	2	25	Seedling	SRR28509760	PRJNA1094567
358	R3M514	Quercus robur	Nursery 1 (405)	Planting	Nursery	17.6906	0.083273	51.5484	-0.117466	2	30	Seedling	SRR28510005	PRJNA1094567
359	R3M515	Quercus robur	Nursery 1 (405)	Planting	Nursery	18.7184	0.0563085	51.5484	-0.11747	2	20	Seedling	SRR28510004	PRJNA1094567
360	R3M516	Quercus robur	Nursery 1 (405)	Planting	Nursery	16.7054	0.122705	51.5484	-0.117455	2	30	Seedling	SRR28510003	PRJNA1094567
361	R3M518	Quercus robur	Nursery 1 (405)	Planting	Nursery	15.1204	0.172816	51.5484	-0.117475	2	40	Seedling	SRR28510002	PRJNA1094567
362	R3M520	Quercus robur	Nursery 1 (405)	Planting	Nursery	15.5214	0.117097	51.5484	-0.117469	2	20	Seedling	SRR28510001	PRJNA1094567
363	R3C501	Quercus robur	Nursery 2 (405)	Planting	Nursery	18.0503	0.0621557	51.482	-0.288113	2	35	Seedling	SRR28510015	PRJNA1094567
364	R3C502	Quercus robur	Nursery 2 (405)	Planting	Nursery	18.9627	0.0558614	51.482	-0.28811	2	40	Seedling	SRR28510014	PRJNA1094567
365	R3C504	Quercus robur	Nursery 2 (405)	Planting	Nursery	17.8343	0.0649647	51.482	-0.288092	2	50	Seedling	SRR28510012	PRJNA1094567
366	R3C505	Quercus robur	Nursery 2 (405)	Planting	Nursery	17.3208	0.0754432	51.482	-0.288122	2	50	Seedling	SRR28510011	PRJNA1094567
367	R3C506	Quercus robur	Nursery 2 (405)	Planting	Nursery	16.1683	0.0917529	51.482	-0.288112	2	40	Seedling	SRR28510009	PRJNA1094567
368	R3C507	Quercus robur	Nursery 2 (405)	Planting	Nursery	17.0862	0.0848152	51.482	-0.288128	2	40	Seedling	SRR28510008	PRJNA1094567
369	R3C509	Quercus robur	Nursery 2 (405)	Planting	Nursery	17.4027	0.0752924	51.482	-0.288114	2	45	Seedling	SRR28510006	PRJNA1094567
370	R3C510	Quercus robur	Nursery 2 (405)	Planting	Nursery	18.5923	0.0592951	51.482	-0.288085	2	45	Seedling	SRR28510493	PRJNA1094567
371	R3C511	Quercus robur	Nursery 2 (405)	Planting	Nursery	18.7242	0.0606329	51.482	-0.288116	2	40	Seedling	SRR28510492	PRJNA1094567
372	R3C512	Quercus robur	Nursery 2 (405)	Planting	Nursery	20.01	0.0893092	51.482	-0.288104	2	40	Seedling	SRR28510491	PRJNA1094567
373	R3C514	Quercus robur	Nursery 2 (405)	Planting	Nursery	19.0549	0.0683313	51.482	-0.288085	2	35	Seedling	SRR28510489	PRJNA1094567
374	R3C516	Quercus robur	Nursery 2 (405)	Planting	Nursery	19.7726	0.05147	51.482	-0.288068	2	40	Seedling	SRR28510522	PRJNA1094567
375	R3C517	Quercus robur	Nursery 2 (405)	Planting	Nursery	17.1491	0.0875384	51.482	-0.288125	2	45	Seedling	SRR28510521	PRJNA1094567
376	R3C518	Quercus robur	Nursery 2 (405)	Planting	Nursery	19.1159	0.0592213	51.482	-0.288075	2	45	Seedling	SRR28510520	PRJNA1094567
377	R3C519	Quercus robur	Nursery 2 (405)	Planting	Nursery	20.1696	0.0538862	51.482	-0.288084	2	45	Seedling	SRR28510519	PRJNA1094567
378	R3C520	Quercus robur	Nursery 2 (405)	Planting	Nursery	19.6237	0.084761	51.482	-0.288115	2	35	Seedling	SRR28510518	PRJNA1094567
379	R3C521	Quercus robur	Nursery 2 (405)	Planting	Nursery	20.5827	0.057033	51.482	-0.288022	2	30	Seedling	SRR28510517	PRJNA1094567
380	R3C522	Quercus robur	Nursery 2 (405)	Planting	Nursery	18.9533	0.0714801	51.482	-0.288136	2	40	Seedling	SRR28510516	PRJNA1094567
381	R3C523	Quercus robur	Nursery 2 (405)	Planting	Nursery	19.4515	0.0540203	51.4821	-0.288008	2	40	Seedling	SRR28510515	PRJNA1094567
382	R3C524	Quercus robur	Nursery 2 (405)	Planting	Nursery	17.7207	0.0682837	51.4821	-0.28807	2	30	Seedling	SRR28510514	PRJNA1094567
383	R3C525	Quercus robur	Nursery 2 (405)	Planting	Nursery	20.1736	0.0673862	51.4821	-0.28807	2	50	Seedling	SRR28510513	PRJNA1094567
384	R3C526	Quercus robur	Nursery 2 (405)	Planting	Nursery	15.3545	0.119098	51.482	-0.288113	2	30	Seedling	SRR28510510	PRJNA1094567
385	R3C527	Quercus robur	Nursery 2 (405)	Planting	Nursery	16.3774	0.0980928	51.482	-0.288133	2	40	Seedling	SRR28510509	PRJNA1094567
386	SRR23686284	Quercus robur	Richmond Park	Natural colonisation	Seed source	16.0661	0.129396	51.4408	-0.27054			Adult	SRR23686284	PRJNA816149
387	SRR23686293	Quercus robur	Richmond Park	Natural colonisation	Seed source	15.5822	0.141989	51.4408	-0.27054			Adult	SRR23686293	PRJNA816149
388	SRR23686295	Quercus robur	Richmond Park	Natural colonisation	Seed source	15.2486	0.175614	51.4408	-0.27054			Adult	SRR23686295	PRJNA816149
389	SRR23686297	Quercus robur	Richmond Park	Natural colonisation	Seed source	16.503	0.115289	51.4408	-0.27054			Adult	SRR23686297	PRJNA816149
390	SRR23686303	Quercus robur	Richmond Park	Natural colonisation	Seed source	17.2296	0.115215	51.4408	-0.27054			Adult	SRR23686303	PRJNA816149
391	SRR23686305	Quercus robur	Richmond Park	Natural colonisation	Seed source	15.8174	0.137355	51.4408	-0.27054			Adult	SRR23686305	PRJNA816149
392	SRR23686307	Quercus robur	Richmond Park	Natural colonisation	Seed source	17.2044	0.112457	51.4408	-0.27054			Adult	SRR23686307	PRJNA816149
393	SRR23686323	Quercus robur	Richmond Park	Natural colonisation	Seed source	16.8514	0.118643	51.4408	-0.27054			Adult	SRR23686323	PRJNA816149
394	SRR23686338	Quercus robur	Richmond Park	Natural colonisation	Seed source	15.6495	0.140091	51.4408	-0.27054			Adult	SRR23686338	PRJNA816149
395	SRR23686357	Quercus robur	Richmond Park	Natural colonisation	Seed source	16.2673	0.132935	51.4408	-0.27054			Adult	SRR23686357	PRJNA816149
396	SRR23686359	Quercus robur	Richmond Park	Natural colonisation	Seed source	17.7608	0.0951028	51.4408	-0.27054			Adult	SRR23686359	PRJNA816149
397	SRR23686362	Quercus robur	Richmond Park	Natural colonisation	Seed source	15.0699	0.150616	51.4408	-0.27054			Adult	SRR23686362	PRJNA816149
398	SRR23686367	Quercus robur	Richmond Park	Natural colonisation	Seed source	17.0981	0.107132	51.4408	-0.27054			Adult	SRR23686367	PRJNA816149
399	SRR23686369	Quercus robur	Richmond Park	Natural colonisation	Seed source	16.5293	0.111393	51.4408	-0.27054			Adult	SRR23686369	PRJNA816149
400	SRR23686370	Quercus robur	Richmond Park	Natural colonisation	Seed source	17.0546	0.110754	51.4408	-0.27054			Adult	SRR23686370	PRJNA816149
401	SRR23686376	Quercus robur	Richmond Park	Natural colonisation	Seed source	16.3086	0.118272	51.4408	-0.27054			Adult	SRR23686376	PRJNA816149
402	SRR23686378	Quercus robur	Richmond Park	Natural colonisation	Seed source	17.0081	0.124619	51.4408	-0.27054			Adult	SRR23686378	PRJNA816149
403	SRR23686380	Quercus robur	Richmond Park	Natural colonisation	Seed source	16.6181	0.125626	51.4408	-0.27054			Adult	SRR23686380	PRJNA816149
404	SRR24898400	Quercus robur	Richmond Park	Natural colonisation	Seed source	17.7759	0.070655	51.4408	-0.27054			Adult	SRR24898400	PRJNA816149
405	SRR24898404	Quercus robur	Richmond Park	Natural colonisation	Seed source	17.9634	0.0685753	51.4408	-0.27054			Adult	SRR24898404	PRJNA816149
406	SRR24898406	Quercus robur	Richmond Park	Natural colonisation	Seed source	18.0704	0.0697375	51.4408	-0.27054			Adult	SRR24898406	PRJNA816149
407	SRR24898409	Quercus robur	Richmond Park	Natural colonisation	Seed source	17.7969	0.073401	51.4408	-0.27054			Adult	SRR24898409	PRJNA816149
408	SRR24898413	Quercus robur	Richmond Park	Natural colonisation	Seed source	17.0727	0.0885002	51.4408	-0.27054			Adult	SRR24898413	PRJNA816149
409	SRR24898420	Quercus robur	Richmond Park	Natural colonisation	Seed source	18.6368	0.067907	51.4408	-0.27054			Adult	SRR24898420	PRJNA816149
410	SRR24898422	Quercus robur	Richmond Park	Natural colonisation	Seed source	18.5417	0.0647374	51.4408	-0.27054			Adult	SRR24898422	PRJNA816149
411	SRR24898427	Quercus robur	Richmond Park	Natural colonisation	Seed source	18.3389	0.0681952	51.4408	-0.27054			Adult	SRR24898427	PRJNA816149
412	SRR24898432	Quercus robur	Richmond Park	Natural colonisation	Seed source	18.7868	0.0656537	51.4408	-0.27054			Adult	SRR24898432	PRJNA816149
413	SRR24898436	Quercus robur	Richmond Park	Natural colonisation	Seed source	18.2075	0.0702542	51.4408	-0.27054			Adult	SRR24898436	PRJNA816149
414	SRR24898438	Quercus robur	Richmond Park	Natural colonisation	Seed source	18.6118	0.066464	51.4408	-0.27054			Adult	SRR24898438	PRJNA816149
415	SRR24898441	Quercus robur	Richmond Park	Natural colonisation	Seed source	18.1379	0.0691698	51.4408	-0.27054			Adult	SRR24898441	PRJNA816149
416	SRR24898444	Quercus robur	Richmond Park	Natural colonisation	Seed source	17.6027	0.0752931	51.4408	-0.27054			Adult	SRR24898444	PRJNA816149
417	SRR24898680	Quercus robur	Richmond Park	Natural colonisation	Seed source	19.5191	0.0631798	51.4408	-0.27054			Adult	SRR24898680	PRJNA816149
418	SRR24898683	Quercus robur	Richmond Park	Natural colonisation	Seed source	18.4829	0.0637207	51.4408	-0.27054			Adult	SRR24898683	PRJNA816149
419	SRR24898685	Quercus robur	Richmond Park	Natural colonisation	Seed source	17.2236	0.0786959	51.4408	-0.27054			Adult	SRR24898685	PRJNA816149
420	SRR24898690	Quercus robur	Richmond Park	Natural colonisation	Seed source	18.2427	0.0668541	51.4408	-0.27054			Adult	SRR24898690	PRJNA816149
421	SRR24898691	Quercus robur	Richmond Park	Natural colonisation	Seed source	17.6458	0.0737529	51.4408	-0.27054			Adult	SRR24898691	PRJNA816149
422	SRR24898880	Quercus robur	Richmond Park	Natural colonisation	Seed source	17.9011	0.0716698	51.4408	-0.27054			Adult	SRR24898880	PRJNA816149
423	SRR24898883	Quercus robur	Richmond Park	Natural colonisation	Seed source	17.9147	0.071344	51.4408	-0.27054			Adult	SRR24898883	PRJNA816149
424	SRR24898888	Quercus robur	Richmond Park	Natural colonisation	Seed source	17.6777	0.0753621	51.4408	-0.27054			Adult	SRR24898888	PRJNA816149
425	SRR24898891	Quercus robur	Richmond Park	Natural colonisation	Seed source	17.547	0.0758749	51.4408	-0.27054			Adult	SRR24898891	PRJNA816149
426	SRR24898898	Quercus robur	Richmond Park	Natural colonisation	Seed source	17.5653	0.0786497	51.4408	-0.27054			Adult	SRR24898898	PRJNA816149
427	SRR24898899	Quercus robur	Richmond Park	Natural colonisation	Seed source	17.3578	0.0762529	51.4408	-0.27054			Adult	SRR24898899	PRJNA816149
428	SRR24898901	Quercus robur	Richmond Park	Natural colonisation	Seed source	17.1256	0.0839017	51.4408	-0.27054			Adult	SRR24898901	PRJNA816149
429	SRR24898904	Quercus robur	Richmond Park	Natural colonisation	Seed source	17.1777	0.0814097	51.4408	-0.27054			Adult	SRR24898904	PRJNA816149
430	SRR24899016	Quercus robur	Richmond Park	Natural colonisation	Seed source	18.2858	0.0707241	51.4408	-0.27054			Adult	SRR24899016	PRJNA816149
431	SRR24899021	Quercus robur	Richmond Park	Natural colonisation	Seed source	17.1542	0.0814392	51.4408	-0.27054			Adult	SRR24899021	PRJNA816149
432	SRR24899022	Quercus robur	Richmond Park	Natural colonisation	Seed source	17.4584	0.0769251	51.4408	-0.27054			Adult	SRR24899022	PRJNA816149
433	SRR24899026	Quercus robur	Richmond Park	Natural colonisation	Seed source	18.1418	0.0725585	51.4408	-0.27054			Adult	SRR24899026	PRJNA816149
434	SRR24899031	Quercus robur	Richmond Park	Natural colonisation	Seed source	18.3659	0.0714479	51.4408	-0.27054			Adult	SRR24899031	PRJNA816149
435	SRR24899032	Quercus robur	Richmond Park	Natural colonisation	Seed source	17.787	0.0705732	51.4408	-0.27054			Adult	SRR24899032	PRJNA816149
436	SRR24899037	Quercus robur	Richmond Park	Natural colonisation	Seed source	17.9327	0.068895	51.4408	-0.27054			Adult	SRR24899037	PRJNA816149
437	SRR24899041	Quercus robur	Richmond Park	Natural colonisation	Seed source	18.23	0.0655712	51.4408	-0.27054			Adult	SRR24899041	PRJNA816149
438	SRR24899056	Quercus robur	Richmond Park	Natural colonisation	Seed source	17.9423	0.0718983	51.4408	-0.27054			Adult	SRR24899056	PRJNA816149
439	SRR24899059	Quercus robur	Richmond Park	Natural colonisation	Seed source	17.7076	0.0732783	51.4408	-0.27054			Adult	SRR24899059	PRJNA816149
440	SRR24899067	Quercus robur	Richmond Park	Natural colonisation	Seed source	17.9558	0.0734613	51.4408	-0.27054			Adult	SRR24899067	PRJNA816149
441	SRR24899070	Quercus robur	Richmond Park	Natural colonisation	Seed source	18.1766	0.0696429	51.4408	-0.27054			Adult	SRR24899070	PRJNA816149
442	P1SL01	Betula pendula	Slindon	Natural colonisation	Parental	17.9574	0.0660559	50.8858	-0.64356	109	1200	Adult	SRR28510201	PRJNA1094567
443	P1SL02	Betula pendula	Slindon	Natural colonisation	Parental	16.9515	0.086086	50.8857	-0.64397	102	2000	Adult	SRR28510200	PRJNA1094567
444	P1SL03	Betula pendula	Slindon	Natural colonisation	Parental	18.6834	0.056514	50.8856	-0.64373	110	1500	Adult	SRR28510199	PRJNA1094567
445	P1SL04	Betula pendula	Slindon	Natural colonisation	Parental	18.9739	0.0616337	50.8855	-0.64377	129	1500	Adult	SRR28510198	PRJNA1094567
446	P1SL05	Betula pendula	Slindon	Natural colonisation	Parental	19.038	0.0799055	50.8854	-0.64368	100	1200	Adult	SRR28510197	PRJNA1094567
447	P1SL06	Betula pendula	Slindon	Natural colonisation	Parental	18.5872	0.0657653	50.8854	-0.64343	174	1500	Adult	SRR28510196	PRJNA1094567
448	P1SL07	Betula pendula	Slindon	Natural colonisation	Parental	19.0653	0.0813974	50.8853	-0.64351	89	1200	Adult	SRR28510193	PRJNA1094567
449	P1SL08	Betula pendula	Slindon	Natural colonisation	Parental	19.3524	0.0579848	50.8852	-0.64379	98	1500	Adult	SRR28510192	PRJNA1094567
450	P1SL09	Betula pendula	Slindon	Natural colonisation	Parental	18.5939	0.0603792	50.885	-0.64374	75	1500	Adult	SRR28510191	PRJNA1094567
451	P1SL10	Betula pendula	Slindon	Natural colonisation	Parental	18.9806	0.0641766	50.885	-0.64395	139	2000	Adult	SRR28510190	PRJNA1094567
452	P1SL11	Betula pendula	Slindon	Natural colonisation	Parental	17.9511	0.0663498	50.885	-0.64404	125	1500	Adult	SRR28510189	PRJNA1094567
453	P1SL12	Betula pendula	Slindon	Natural colonisation	Parental	18.2631	0.0611978	50.8851	-0.64419	112	1200	Adult	SRR28510188	PRJNA1094567
454	P1SL13	Betula pendula	Slindon	Natural colonisation	Parental	18.8448	0.0754494	50.8852	-0.64428	71	1200	Adult	SRR28510187	PRJNA1094567
455	P1SL14	Betula pendula	Slindon	Natural colonisation	Parental	17.6643	0.0947319	50.8854	-0.64413	40	1200	Adult	SRR28510186	PRJNA1094567
456	P1SL15	Betula pendula	Slindon	Natural colonisation	Parental	17.1796	0.0782441	50.8855	-0.64417	82	1500	Adult	SRR28510717	PRJNA1094567
457	P1SL16	Betula pendula	Slindon	Natural colonisation	Parental	17.5355	0.0739511	50.8856	-0.64415	64	1500	Adult	SRR28510715	PRJNA1094567
458	P1SL17	Betula pendula	Slindon	Natural colonisation	Parental	18.4121	0.058897	50.8855	-0.64396	76	1200	Adult	SRR28510713	PRJNA1094567
459	P1SL18	Betula pendula	Slindon	Natural colonisation	Parental	17.518	0.0707607	50.8858	-0.64395	86	1200	Adult	SRR28510712	PRJNA1094567
460	P1SL19	Betula pendula	Slindon	Natural colonisation	Parental	18.8197	0.0875778	50.8857	-0.64421	114	2000	Adult	SRR28510711	PRJNA1094567
461	P1SL20	Betula pendula	Slindon	Natural colonisation	Parental	18.1823	0.0620502	50.8856	-0.64425	69	2000	Adult	SRR28510710	PRJNA1094567
462	P1SL21	Betula pendula	Slindon	Natural colonisation	Parental	17.4468	0.0737299	50.8855	-0.64448	115	1500	Adult	SRR28510709	PRJNA1094567
463	P1SL23	Betula pendula	Slindon	Natural colonisation	Parental	18.2344	0.0615627	50.8853	-0.64465	76	1200	Adult	SRR28510707	PRJNA1094567
464	P1SL24	Betula pendula	Slindon	Natural colonisation	Parental	18.1545	0.0663643	50.8853	-0.64299	295	1500	Adult	SRR28510706	PRJNA1094567
465	P1SL25	Betula pendula	Slindon	Natural colonisation	Parental	17.8957	0.0741819	50.8849	-0.64287	86	1200	Adult	SRR28510705	PRJNA1094567
466	P1SL26	Betula pendula	Slindon	Natural colonisation	Parental	18.1599	0.0694804	50.8856	-0.6439	24	1200	Adult	SRR28510704	PRJNA1094567
467	P1SL27	Betula pendula	Slindon	Natural colonisation	Parental	17.741	0.0687393	50.8856	-0.6439	138	2000	Adult	SRR28510702	PRJNA1094567
468	P1SL28	Betula pendula	Slindon	Natural colonisation	Parental	18.3522	0.0649112	50.8857	-0.6439	69	1500	Adult	SRR28510701	PRJNA1094567
469	P1SL29	Betula pendula	Slindon	Natural colonisation	Parental	17.4022	0.0738364	50.8853	-0.64462	70	1200	Adult	SRR28510700	PRJNA1094567
470	P2SL03	Betula pendula	Slindon	Natural colonisation	Coloniser	16.113	0.109623	50.8859	-0.64318	2	120	Seedling	SRR28510149	PRJNA1094567
471	P2SL06	Betula pendula	Slindon	Natural colonisation	Coloniser	16.8277	0.08529	50.8857	-0.64321	2	70	Seedling	SRR28510146	PRJNA1094567
472	P2SL08	Betula pendula	Slindon	Natural colonisation	Coloniser	16.4481	0.0877054	50.8856	-0.64317	3	200	Seedling	SRR28510144	PRJNA1094567
473	P2SL15	Betula pendula	Slindon	Natural colonisation	Coloniser	17.1591	0.0819366	50.8851	-0.64276	3	190	Seedling	SRR28510667	PRJNA1094567
474	P2SL16	Betula pendula	Slindon	Natural colonisation	Coloniser	17.4374	0.0757513	50.8847	-0.64223	2	125	Seedling	SRR28510666	PRJNA1094567
475	P2SL17	Betula pendula	Slindon	Natural colonisation	Coloniser	17.5898	0.0701456	50.8855	-0.64255	2	150	Seedling	SRR28510665	PRJNA1094567
476	P2SL19	Betula pendula	Slindon	Natural colonisation	Coloniser	17.0131	0.078672	50.8858	-0.64258	2	145	Seedling	SRR28510663	PRJNA1094567
477	P2SL22	Betula pendula	Slindon	Natural colonisation	Coloniser	17.2112	0.0798878	50.8859	-0.64328	3	200	Seedling	SRR28510660	PRJNA1094567
478	P2SL24	Betula pendula	Slindon	Natural colonisation	Coloniser	15.9103	0.0992801	50.8859	-0.64289	2	125	Seedling	SRR28510657	PRJNA1094567
479	P2SL25	Betula pendula	Slindon	Natural colonisation	Coloniser	15.9286	0.113051	50.886	-0.64236	2	165	Seedling	SRR28510656	PRJNA1094567
480	P2SL26	Betula pendula	Slindon	Natural colonisation	Coloniser	18.4333	0.0658751	50.8859	-0.64216	2	130	Seedling	SRR28510655	PRJNA1094567
481	P2SL27	Betula pendula	Slindon	Natural colonisation	Coloniser	16.431	0.0931577	50.886	-0.64204	2	85	Seedling	SRR28510654	PRJNA1094567
482	P2SL28	Betula pendula	Slindon	Natural colonisation	Coloniser	18.32	0.0781989	50.886	-0.64189	2	150	Seedling	SRR28510653	PRJNA1094567
483	P2SL29	Betula pendula	Slindon	Natural colonisation	Coloniser	19.7743	0.0649467	50.8857	-0.64176	2	120	Seedling	SRR28510652	PRJNA1094567
484	P2SL30	Betula pendula	Slindon	Natural colonisation	Coloniser	18.2001	0.0722138	50.8848	-0.64208	2	30	Seedling	SRR28510651	PRJNA1094567
485	P2SL31	Betula pendula	Slindon	Natural colonisation	Coloniser	17.9355	0.0690784	50.886	-0.64292	2	110	Seedling	SRR28510650	PRJNA1094567
486	P2SL32	Betula pendula	Slindon	Natural colonisation	Coloniser	18.4745	0.0866204	50.886	-0.64279	2	100	Seedling	SRR28510649	PRJNA1094567
487	P2SL33	Betula pendula	Slindon	Natural colonisation	Coloniser	17.0222	0.081696	50.8858	-0.64276	2	75	Seedling	SRR28510646	PRJNA1094567
488	P2SL35	Betula pendula	Slindon	Natural colonisation	Coloniser	17.5959	0.0763471	50.8857	-0.64311	2	125	Seedling	SRR28510396	PRJNA1094567
489	P2SL41	Betula pendula	Slindon	Natural colonisation	Coloniser	18.5406	0.0562443	50.8854	-0.64299	2	130	Seedling	SRR28510390	PRJNA1094567
490	P2SL45	Betula pendula	Slindon	Natural colonisation	Coloniser	19.4895	0.0504336	50.8852	-0.64275	2	145	Seedling	SRR28510385	PRJNA1094567
491	P2SL47	Betula pendula	Slindon	Natural colonisation	Coloniser	19.7204	0.0488852	50.8847	-0.6422	2	65	Seedling	SRR28510383	PRJNA1094567
492	P2SL48	Betula pendula	Slindon	Natural colonisation	Coloniser	18.1733	0.0599626	50.8856	-0.64241	2	90	Seedling	SRR28510382	PRJNA1094567
493	P2SL49	Betula pendula	Slindon	Natural colonisation	Coloniser	18.9657	0.0553709	50.8855	-0.64237	2	60	Seedling	SRR28510381	PRJNA1094567
494	P2SL50	Betula pendula	Slindon	Natural colonisation	Coloniser	18.2806	0.0806644	50.8859	-0.64227	2	105	Seedling	SRR28510380	PRJNA1094567
495	P2SL52	Betula pendula	Slindon	Natural colonisation	Coloniser	16.1875	0.0989878	50.886	-0.64199	2	140	Seedling	SRR28510378	PRJNA1094567
496	P2SL01	Betula pendula	Slindon	Natural colonisation	Coloniser	16.7488	0.0864557	50.8859	-0.64313	4	255	Sapling	SRR28510152	PRJNA1094567
497	P2SL02	Betula pendula	Slindon	Natural colonisation	Coloniser	17.4317	0.0723414	50.8859	-0.64311	6	320	Sapling	SRR28510151	PRJNA1094567
498	P2SL04	Betula pendula	Slindon	Natural colonisation	Coloniser	16.3257	0.0965402	50.8859	-0.64301	5	235	Sapling	SRR28510148	PRJNA1094567
499	P2SL05	Betula pendula	Slindon	Natural colonisation	Coloniser	16.5656	0.085085	50.8858	-0.64297	3	270	Sapling	SRR28510147	PRJNA1094567
500	P2SL07	Betula pendula	Slindon	Natural colonisation	Coloniser	15.3344	0.133793	50.8857	-0.6433	4	190	Sapling	SRR28510145	PRJNA1094567
501	P2SL09	Betula pendula	Slindon	Natural colonisation	Coloniser	17.6048	0.0701908	50.8856	-0.64291	3	210	Sapling	SRR28510143	PRJNA1094567
502	P2SL10	Betula pendula	Slindon	Natural colonisation	Coloniser	18.072	0.0653552	50.8854	-0.64291	11	400	Sapling	SRR28510142	PRJNA1094567
503	P2SL11	Betula pendula	Slindon	Natural colonisation	Coloniser	18.1406	0.0623118	50.8852	-0.64308	40	260	Sapling	SRR28510141	PRJNA1094567
504	P2SL12	Betula pendula	Slindon	Natural colonisation	Coloniser	19.2126	0.0540615	50.8851	-0.64288	13	380	Sapling	SRR28510140	PRJNA1094567
505	P2SL13	Betula pendula	Slindon	Natural colonisation	Coloniser	17.4306	0.0747567	50.8852	-0.64285	5	270	Sapling	SRR28510138	PRJNA1094567
506	P2SL14	Betula pendula	Slindon	Natural colonisation	Coloniser	15.8375	0.106194	50.8852	-0.64278	4	230	Sapling	SRR28510668	PRJNA1094567
507	P2SL18	Betula pendula	Slindon	Natural colonisation	Coloniser	17.3445	0.0780569	50.8857	-0.6428	10	380	Sapling	SRR28510664	PRJNA1094567
508	P2SL20	Betula pendula	Slindon	Natural colonisation	Coloniser	16.5865	0.0881817	50.8858	-0.64273	40	140	Sapling	SRR28510662	PRJNA1094567
509	P2SL21	Betula pendula	Slindon	Natural colonisation	Coloniser	16.8752	0.0851576	50.8857	-0.64321	10	400	Sapling	SRR28510661	PRJNA1094567
510	P2SL23	Betula pendula	Slindon	Natural colonisation	Coloniser	18.7085	0.0581059	50.886	-0.64347	7	300	Sapling	SRR28510658	PRJNA1094567
511	P2SL34	Betula pendula	Slindon	Natural colonisation	Coloniser	18.7165	0.0598706	50.8858	-0.64279	5	270	Sapling	SRR28510645	PRJNA1094567
512	P2SL36	Betula pendula	Slindon	Natural colonisation	Coloniser	19.2738	0.121934	50.8856	-0.64284	10	370	Sapling	SRR28510395	PRJNA1094567
513	P2SL37	Betula pendula	Slindon	Natural colonisation	Coloniser	19.0755	0.0575989	50.8856	-0.6428	40	165	Sapling	SRR28510394	PRJNA1094567
514	P2SL38	Betula pendula	Slindon	Natural colonisation	Coloniser	18.6203	0.0580058	50.8856	-0.64262	5	250	Sapling	SRR28510393	PRJNA1094567
515	P2SL39	Betula pendula	Slindon	Natural colonisation	Coloniser	19.262	0.0543004	50.8854	-0.6428	12	400	Sapling	SRR28510392	PRJNA1094567
516	P2SL40	Betula pendula	Slindon	Natural colonisation	Coloniser	18.4321	0.0590714	50.8855	-0.64292	5	235	Sapling	SRR28510391	PRJNA1094567
517	P2SL42	Betula pendula	Slindon	Natural colonisation	Coloniser	20.5977	0.135669	50.8853	-0.64298	40	200	Sapling	SRR28510389	PRJNA1094567
518	P2SL43	Betula pendula	Slindon	Natural colonisation	Coloniser	20.456	0.0895653	50.8853	-0.64288	4	240	Sapling	SRR28510387	PRJNA1094567
519	P2SL44	Betula pendula	Slindon	Natural colonisation	Coloniser	17.848	0.0670344	50.8852	-0.64279	7	290	Sapling	SRR28510386	PRJNA1094567
520	P2SL46	Betula pendula	Slindon	Natural colonisation	Coloniser	18.068	0.061708	50.885	-0.64283	3	210	Sapling	SRR28510384	PRJNA1094567
521	P2SL51	Betula pendula	Slindon	Natural colonisation	Coloniser	17.1163	0.0776742	50.8857	-0.64306	3	205	Sapling	SRR28510379	PRJNA1094567
522	P1HF01	Betula pendula	Hainault Forest	Natural colonisation	Parental	19.4064	0.050637	51.627	0.1495	86	2000	Adult	SRR28510457	PRJNA1094567
523	P1HF02	Betula pendula	Hainault Forest	Natural colonisation	Parental	17.158	0.0971085	51.627	0.14853	40	1500	Adult	SRR28510456	PRJNA1094567
524	P1HF03	Betula pendula	Hainault Forest	Natural colonisation	Parental	18.262	0.0804076	51.627	0.14957	60	1500	Adult	SRR28510455	PRJNA1094567
525	P1HF04	Betula pendula	Hainault Forest	Natural colonisation	Parental	18.5434	0.0797311	51.6268	0.14928	33	1500	Adult	SRR28510454	PRJNA1094567
526	P1HF05	Betula pendula	Hainault Forest	Natural colonisation	Parental	19.536	0.180784	51.627	0.1493	91	2000	Adult	SRR28510453	PRJNA1094567
527	P1HF06	Betula pendula	Hainault Forest	Natural colonisation	Parental	19.2458	0.0494762	51.6271	0.14922	45	1500	Adult	SRR28510452	PRJNA1094567
528	P1HF07	Betula pendula	Hainault Forest	Natural colonisation	Parental	19.1079	0.0589907	51.6275	0.14921	29	1200	Adult	SRR28510450	PRJNA1094567
529	P1HF08	Betula pendula	Hainault Forest	Natural colonisation	Parental	19.7866	0.0543925	51.628	0.14777	21	1500	Adult	SRR28510449	PRJNA1094567
530	P1HF09	Betula pendula	Hainault Forest	Natural colonisation	Parental	19.7663	0.0477518	51.6277	0.14792	44	1500	Adult	SRR28510448	PRJNA1094567
531	P1HF10	Betula pendula	Hainault Forest	Natural colonisation	Parental	20.071	0.0578766	51.628	0.14871	89	1500	Adult	SRR28510447	PRJNA1094567
532	P1HF11	Betula pendula	Hainault Forest	Natural colonisation	Parental	17.9682	0.0754106	51.6272	0.14814	100	1500	Adult	SRR28510446	PRJNA1094567
533	P1HF12	Betula pendula	Hainault Forest	Natural colonisation	Parental	19.5545	0.0630141	51.6257	0.14681	38	1200	Adult	SRR28510444	PRJNA1094567
534	P1HF13	Betula pendula	Hainault Forest	Natural colonisation	Parental	17.5006	0.0766409	51.6266	0.14617	26	1200	Adult	SRR28509984	PRJNA1094567
535	P1HF15	Betula pendula	Hainault Forest	Natural colonisation	Parental	18.925	0.0881526	51.6278	0.14526	97	2000	Adult	SRR28509983	PRJNA1094567
536	P1HF16	Betula pendula	Hainault Forest	Natural colonisation	Parental	20.6118	0.054147	51.6283	0.1463	77	1500	Adult	SRR28509982	PRJNA1094567
537	P1HF17	Betula pendula	Hainault Forest	Natural colonisation	Parental	19.7341	0.0596946	51.6263	0.14464	56	1200	Adult	SRR28509981	PRJNA1094567
538	P1HF18	Betula pendula	Hainault Forest	Natural colonisation	Parental	18.6522	0.0841437	51.6262	0.1445	88	2000	Adult	SRR28509979	PRJNA1094567
539	P1HF19	Betula pendula	Hainault Forest	Natural colonisation	Parental	19.1168	0.058918	51.6263	0.14441	60	1500	Adult	SRR28509978	PRJNA1094567
540	P1HF20	Betula pendula	Hainault Forest	Natural colonisation	Parental	18.7039	0.070793	51.6267	0.14434	77	1500	Adult	SRR28509977	PRJNA1094567
541	P1HF21	Betula pendula	Hainault Forest	Natural colonisation	Parental	19.1447	0.063153	51.6264	0.14149	108	2000	Adult	SRR28509976	PRJNA1094567
542	P1HF22	Betula pendula	Hainault Forest	Natural colonisation	Parental	20.0339	0.0556421	51.6263	0.14154	135	1500	Adult	SRR28509975	PRJNA1094567
543	P1HF23	Betula pendula	Hainault Forest	Natural colonisation	Parental	18.9872	0.0538419	51.6261	0.14036	115	1500	Adult	SRR28509974	PRJNA1094567
544	P1HF24	Betula pendula	Hainault Forest	Natural colonisation	Parental	19.4164	0.0482055	51.6253	0.13964	100	1500	Adult	SRR28509973	PRJNA1094567
545	P1HF25	Betula pendula	Hainault Forest	Natural colonisation	Parental	20.1793	0.0516122	51.6234	0.13724	31	1500	Adult	SRR28509972	PRJNA1094567
546	P2HF07	Betula pendula	Hainault Forest	Natural colonisation	Coloniser	20.0811	0.0500945	51.6248	0.14798	14	500	Seedling	SRR28510176	PRJNA1094567
547	P2HF08	Betula pendula	Hainault Forest	Natural colonisation	Coloniser	19.576	0.0505192	51.6249	0.14797	8	400	Seedling	SRR28510175	PRJNA1094567
548	P2HF09	Betula pendula	Hainault Forest	Natural colonisation	Coloniser	19.3025	0.0530927	51.625	0.1478	10	400	Seedling	SRR28510174	PRJNA1094567
549	P2HF11	Betula pendula	Hainault Forest	Natural colonisation	Coloniser	19.3341	0.0542084	51.6253	0.14785	18	700	Seedling	SRR28510172	PRJNA1094567
550	P2HF16	Betula pendula	Hainault Forest	Natural colonisation	Coloniser	19.9405	0.0468961	51.6257	0.14832	18	500	Seedling	SRR28510166	PRJNA1094567
551	P2HF17	Betula pendula	Hainault Forest	Natural colonisation	Coloniser	20.0629	0.0560603	51.6258	0.14859	12	460	Seedling	SRR28510165	PRJNA1094567
552	P2HF19	Betula pendula	Hainault Forest	Natural colonisation	Coloniser	19.3569	0.0524954	51.6261	0.14931	20	600	Seedling	SRR28510163	PRJNA1094567
553	P2HF20	Betula pendula	Hainault Forest	Natural colonisation	Coloniser	19.3855	0.0509228	51.6258	0.1492	18	610	Seedling	SRR28510162	PRJNA1094567
554	P2HF21	Betula pendula	Hainault Forest	Natural colonisation	Coloniser	19.2962	0.0498055	51.6258	0.15117	5	300	Seedling	SRR28510692	PRJNA1094567
555	P2HF22	Betula pendula	Hainault Forest	Natural colonisation	Coloniser	19.3314	0.0507	51.6258	0.15111	11	600	Seedling	SRR28510691	PRJNA1094567
556	P2HF23	Betula pendula	Hainault Forest	Natural colonisation	Coloniser	16.563	0.0959234	51.6259	0.15078	17	520	Seedling	SRR28510690	PRJNA1094567
557	P2HF27	Betula pendula	Hainault Forest	Natural colonisation	Coloniser	18.9954	0.0566302	51.6252	0.15113	13	550	Seedling	SRR28510684	PRJNA1094567
558	P2HF34	Betula pendula	Hainault Forest	Natural colonisation	Coloniser	19.7548	0.0497377	51.6253	0.15062	12	550	Seedling	SRR28510677	PRJNA1094567
559	P2HF35	Betula pendula	Hainault Forest	Natural colonisation	Coloniser	19.053	0.0547557	51.6254	0.15049	17	460	Seedling	SRR28510676	PRJNA1094567
560	P2HF36	Betula pendula	Hainault Forest	Natural colonisation	Coloniser	19.8553	0.0487238	51.6252	0.14683	14	800	Seedling	SRR28510674	PRJNA1094567
561	P2HF37	Betula pendula	Hainault Forest	Natural colonisation	Coloniser	19.6272	0.0511714	51.6251	0.14673	9	500	Seedling	SRR28510673	PRJNA1094567
562	P2HF38	Betula pendula	Hainault Forest	Natural colonisation	Coloniser	19.9973	0.0486624	51.6249	0.14682	7	450	Seedling	SRR28510672	PRJNA1094567
563	P2HF39	Betula pendula	Hainault Forest	Natural colonisation	Coloniser	20.486	0.0521321	51.6253	0.14673	14	1000	Seedling	SRR28510671	PRJNA1094567
564	P2HF41	Betula pendula	Hainault Forest	Natural colonisation	Coloniser	19.433	0.048509	51.6257	0.14855	9	460	Seedling	SRR28510669	PRJNA1094567
565	P2HF42	Betula pendula	Hainault Forest	Natural colonisation	Coloniser	19.1293	0.0509406	51.6259	0.1494	5	300	Seedling	SRR28510420	PRJNA1094567
566	P2HF43	Betula pendula	Hainault Forest	Natural colonisation	Coloniser	18.4081	0.0600143	51.6256	0.15058	18	620	Seedling	SRR28510419	PRJNA1094567
567	P2HF45	Betula pendula	Hainault Forest	Natural colonisation	Coloniser	19.4408	0.0499718	51.6258	0.15098	8	450	Seedling	SRR28510417	PRJNA1094567
568	P2HF46	Betula pendula	Hainault Forest	Natural colonisation	Coloniser	19.4063	0.0492437	51.6255	0.15148	17	700	Seedling	SRR28510415	PRJNA1094567
569	P2HF49	Betula pendula	Hainault Forest	Natural colonisation	Coloniser	18.2168	0.0618775	51.6253	0.15055	9	500	Seedling	SRR28510412	PRJNA1094567
570	P2HF50	Betula pendula	Hainault Forest	Natural colonisation	Coloniser	19.5493	0.0508082	51.6251	0.14667	13	850	Seedling	SRR28510411	PRJNA1094567
571	P2HF01	Betula pendula	Hainault Forest	Natural colonisation	Coloniser	19.2086	0.0521111	51.6256	0.14745	24	800	Sapling	SRR28510183	PRJNA1094567
572	P2HF02	Betula pendula	Hainault Forest	Natural colonisation	Coloniser	19.4242	0.0522629	51.6251	0.14736	21	800	Sapling	SRR28510182	PRJNA1094567
573	P2HF03	Betula pendula	Hainault Forest	Natural colonisation	Coloniser	19.2175	0.0523694	51.625	0.14755	22	700	Sapling	SRR28510181	PRJNA1094567
574	P2HF04	Betula pendula	Hainault Forest	Natural colonisation	Coloniser	20.6875	0.0719167	51.6251	0.14768	27	9	Sapling	SRR28510180	PRJNA1094567
575	P2HF05	Betula pendula	Hainault Forest	Natural colonisation	Coloniser	19.504	0.054252	51.6246	0.14819	37	10.5	Sapling	SRR28510179	PRJNA1094567
576	P2HF06	Betula pendula	Hainault Forest	Natural colonisation	Coloniser	19.5293	0.0491048	51.6249	0.14825	40	600	Sapling	SRR28510177	PRJNA1094567
577	P2HF10	Betula pendula	Hainault Forest	Natural colonisation	Coloniser	19.4743	0.0524615	51.6252	0.14777	37	12	Sapling	SRR28510173	PRJNA1094567
578	P2HF12	Betula pendula	Hainault Forest	Natural colonisation	Coloniser	20.0659	0.0510342	51.6254	0.14788	25	700	Sapling	SRR28510171	PRJNA1094567
579	P2HF13	Betula pendula	Hainault Forest	Natural colonisation	Coloniser	20.4353	0.0534044	51.6255	0.14792	20	700	Sapling	SRR28510170	PRJNA1094567
580	P2HF14	Betula pendula	Hainault Forest	Natural colonisation	Coloniser	19.9521	0.0497926	51.6253	0.14833	40	500	Sapling	SRR28510169	PRJNA1094567
581	P2HF15	Betula pendula	Hainault Forest	Natural colonisation	Coloniser	18.1022	0.0646045	51.6252	0.14802	23	650	Sapling	SRR28510168	PRJNA1094567
582	P2HF18	Betula pendula	Hainault Forest	Natural colonisation	Coloniser	19.3471	0.0518479	51.6256	0.1491	21	600	Sapling	SRR28510164	PRJNA1094567
583	P2HF24	Betula pendula	Hainault Forest	Natural colonisation	Coloniser	19.6675	0.0505192	51.6253	0.15149	24	750	Sapling	SRR28510689	PRJNA1094567
584	P2HF25	Betula pendula	Hainault Forest	Natural colonisation	Coloniser	19.6326	0.0492824	51.6252	0.1515	26	800	Sapling	SRR28510688	PRJNA1094567
585	P2HF26	Betula pendula	Hainault Forest	Natural colonisation	Coloniser	19.5009	0.0515961	51.6253	0.15117	27	670	Sapling	SRR28510685	PRJNA1094567
586	P2HF28	Betula pendula	Hainault Forest	Natural colonisation	Coloniser	19.7692	0.0493954	51.6253	0.15087	28	1000	Sapling	SRR28510683	PRJNA1094567
587	P2HF29	Betula pendula	Hainault Forest	Natural colonisation	Coloniser	19.4283	0.0503254	51.6252	0.15083	29	900	Sapling	SRR28510682	PRJNA1094567
588	P2HF30	Betula pendula	Hainault Forest	Natural colonisation	Coloniser	19.7455	0.0430551	51.6252	0.15081	22	700	Sapling	SRR28510681	PRJNA1094567
589	P2HF31	Betula pendula	Hainault Forest	Natural colonisation	Coloniser	19.8358	0.0470866	51.6251	0.151	40	1000	Sapling	SRR28510680	PRJNA1094567
590	P2HF32	Betula pendula	Hainault Forest	Natural colonisation	Coloniser	18.3251	0.0633984	51.625	0.15115	37	950	Sapling	SRR28510679	PRJNA1094567
591	P2HF33	Betula pendula	Hainault Forest	Natural colonisation	Coloniser	18.9957	0.054759	51.6252	0.15062	40	610	Sapling	SRR28510678	PRJNA1094567
592	P2HF40	Betula pendula	Hainault Forest	Natural colonisation	Coloniser	19.3058	0.0505579	51.625	0.14745	33	10	Sapling	SRR28510670	PRJNA1094567
593	P2HF44	Betula pendula	Hainault Forest	Natural colonisation	Coloniser	18.8308	0.0540163	51.6257	0.15116	40	660	Sapling	SRR28510418	PRJNA1094567
594	P2HF47	Betula pendula	Hainault Forest	Natural colonisation	Coloniser	18.9831	0.0561249	51.6253	0.15162	26	610	Sapling	SRR28510414	PRJNA1094567
595	P2HF48	Betula pendula	Hainault Forest	Natural colonisation	Coloniser	17.8094	0.102312	51.6251	0.15063	33	720	Sapling	SRR28510413	PRJNA1094567
596	P1NA01	Betula pendula	Nashenden	Natural colonisation	Parental	19.0038	0.0622214	51.3541	0.49131	37	1200	Adult	SRR28509971	PRJNA1094567
597	P1NA02	Betula pendula	Nashenden	Natural colonisation	Parental	18.7596	0.054168	51.3541	0.49148	42	1400	Adult	SRR28509970	PRJNA1094567
598	P1NA03	Betula pendula	Nashenden	Natural colonisation	Parental	18.4973	0.0552417	51.3542	0.4916	53	1000	Adult	SRR28509968	PRJNA1094567
599	P1NA04	Betula pendula	Nashenden	Natural colonisation	Parental	19.1811	0.0497361	51.3542	0.49177	61	1000	Adult	SRR28509967	PRJNA1094567
600	P1NA05	Betula pendula	Nashenden	Natural colonisation	Parental	18.9552	0.0538774	51.3542	0.49182	100	1200	Adult	SRR28509966	PRJNA1094567
601	P1NA07	Betula pendula	Nashenden	Natural colonisation	Parental	18.0466	0.0649322	51.3541	0.492	34	1200	Adult	SRR28509965	PRJNA1094567
602	P1NA08	Betula pendula	Nashenden	Natural colonisation	Parental	19.5958	0.0672459	51.3537	0.49228	52	1400	Adult	SRR28509964	PRJNA1094567
603	P1NA09	Betula pendula	Nashenden	Natural colonisation	Parental	18.616	0.0628785	51.355	0.49178	37	1200	Adult	SRR28509963	PRJNA1094567
604	P1NA10	Betula pendula	Nashenden	Natural colonisation	Parental	18.2302	0.0642912	51.355	0.49179	57	1100	Adult	SRR28509962	PRJNA1094567
605	P1NA11	Betula pendula	Nashenden	Natural colonisation	Parental	18.7312	0.0535852	51.3551	0.49142	59	1300	Adult	SRR28509960	PRJNA1094567
606	P1NA12	Betula pendula	Nashenden	Natural colonisation	Parental	18.8451	0.0543182	51.355	0.49113	47	1100	Adult	SRR28510208	PRJNA1094567
607	P1NA13	Betula pendula	Nashenden	Natural colonisation	Parental	18.3009	0.0600579	51.3553	0.49142	50	1200	Adult	SRR28510207	PRJNA1094567
608	P1NA14	Betula pendula	Nashenden	Natural colonisation	Parental	18.9118	0.0518948	51.3552	0.49155	47	1100	Adult	SRR28510205	PRJNA1094567
609	P1NA15	Betula pendula	Nashenden	Natural colonisation	Parental	18.198	0.0705218	51.3552	0.49155	50	1200	Adult	SRR28510204	PRJNA1094567
610	P1NA16	Betula pendula	Nashenden	Natural colonisation	Parental	18.8623	0.0623812	51.3551	0.49167	48	1000	Adult	SRR28510203	PRJNA1094567
611	P1NA17	Betula pendula	Nashenden	Natural colonisation	Parental	18.64	0.0743095	51.3551	0.49113	36	1200	Adult	SRR28510202	PRJNA1094567
612	P2NA04	Betula pendula	Nashenden	Natural colonisation	Coloniser	18.7237	0.0558423	51.3549	0.49067	5	210	Seedling	SRR28510407	PRJNA1094567
613	P2NA14	Betula pendula	Nashenden	Natural colonisation	Coloniser	18.8551	0.0537854	51.3547	0.4905	4	100	Seedling	SRR28509936	PRJNA1094567
614	P2NA16	Betula pendula	Nashenden	Natural colonisation	Coloniser	18.3646	0.0615158	51.3547	0.4905	5	100	Seedling	SRR28509933	PRJNA1094567
615	P2NA23	Betula pendula	Nashenden	Natural colonisation	Coloniser	18.6905	0.0597221	51.3545	0.49051	4	240	Seedling	SRR28509926	PRJNA1094567
616	P2NA24	Betula pendula	Nashenden	Natural colonisation	Coloniser	18.9289	0.0601273	51.3544	0.4905	4	110	Seedling	SRR28509925	PRJNA1094567
617	P2NA27	Betula pendula	Nashenden	Natural colonisation	Coloniser	18.2769	0.057423	51.3545	0.48977	5	250	Seedling	SRR28509921	PRJNA1094567
618	P2NA28	Betula pendula	Nashenden	Natural colonisation	Coloniser	18.9444	0.0540905	51.3545	0.48977	2	140	Seedling	SRR28509920	PRJNA1094567
619	P2NA29	Betula pendula	Nashenden	Natural colonisation	Coloniser	18.2847	0.066902	51.3545	0.48976	2	150	Seedling	SRR28509919	PRJNA1094567
620	P2NA31	Betula pendula	Nashenden	Natural colonisation	Coloniser	18.8684	0.0550447	51.3544	0.49001	2	105	Seedling	SRR28509917	PRJNA1094567
621	P2NA32	Betula pendula	Nashenden	Natural colonisation	Coloniser	18.0285	0.0626331	51.3544	0.49003	2	150	Seedling	SRR28509916	PRJNA1094567
622	P2NA33	Betula pendula	Nashenden	Natural colonisation	Coloniser	19.1735	0.0505773	51.3544	0.48995	2	200	Seedling	SRR28509915	PRJNA1094567
623	P2NA34	Betula pendula	Nashenden	Natural colonisation	Coloniser	17.7011	0.0671232	51.3544	0.48993	2	130	Seedling	SRR28509914	PRJNA1094567
624	P2NA35	Betula pendula	Nashenden	Natural colonisation	Coloniser	17.9679	0.0638602	51.3546	0.48985	2	160	Seedling	SRR28509913	PRJNA1094567
625	P2NA36	Betula pendula	Nashenden	Natural colonisation	Coloniser	17.863	0.067333	51.3547	0.48987	2	160	Seedling	SRR28510160	PRJNA1094567
626	P2NA37	Betula pendula	Nashenden	Natural colonisation	Coloniser	18.4621	0.0597899	51.3546	0.49	2	120	Seedling	SRR28510159	PRJNA1094567
627	P2NA38	Betula pendula	Nashenden	Natural colonisation	Coloniser	17.9265	0.0673524	51.3546	0.48999	2	190	Seedling	SRR28510158	PRJNA1094567
628	P2NA39	Betula pendula	Nashenden	Natural colonisation	Coloniser	18.0542	0.0615207	51.3546	0.49017	2	190	Seedling	SRR28510157	PRJNA1094567
629	P2NA40	Betula pendula	Nashenden	Natural colonisation	Coloniser	18.7741	0.0559021	51.3545	0.49018	2	160	Seedling	SRR28510156	PRJNA1094567
630	P2NA41	Betula pendula	Nashenden	Natural colonisation	Coloniser	18.0185	0.0601451	51.3545	0.49019	2	130	Seedling	SRR28510155	PRJNA1094567
631	P2NA42	Betula pendula	Nashenden	Natural colonisation	Coloniser	18.5108	0.0601548	51.3544	0.49035	2	170	Seedling	SRR28510154	PRJNA1094567
632	P2NA43	Betula pendula	Nashenden	Natural colonisation	Coloniser	18.9908	0.0556647	51.3545	0.49038	2	150	Seedling	SRR28510153	PRJNA1094567
633	P2NA01	Betula pendula	Nashenden	Natural colonisation	Coloniser	18.601	0.061251	51.3554	0.49044	14	320	Sapling	SRR28510410	PRJNA1094567
634	P2NA02	Betula pendula	Nashenden	Natural colonisation	Coloniser	18.8692	0.0552934	51.3553	0.49043	10	200	Sapling	SRR28510409	PRJNA1094567
635	P2NA03	Betula pendula	Nashenden	Natural colonisation	Coloniser	19.0087	0.0547509	51.355	0.49063	8	200	Sapling	SRR28510408	PRJNA1094567
636	P2NA05	Betula pendula	Nashenden	Natural colonisation	Coloniser	18.8724	0.0547315	51.355	0.49075	8	250	Sapling	SRR28510406	PRJNA1094567
637	P2NA06	Betula pendula	Nashenden	Natural colonisation	Coloniser	17.5449	0.0792323	51.3548	0.49055	11	320	Sapling	SRR28510404	PRJNA1094567
638	P2NA07	Betula pendula	Nashenden	Natural colonisation	Coloniser	18.4599	0.0581689	51.3549	0.49061	10	250	Sapling	SRR28510403	PRJNA1094567
639	P2NA08	Betula pendula	Nashenden	Natural colonisation	Coloniser	18.6452	0.0605826	51.3548	0.49054	8	230	Sapling	SRR28510402	PRJNA1094567
640	P2NA09	Betula pendula	Nashenden	Natural colonisation	Coloniser	18.4363	0.0595978	51.3549	0.49021	7	190	Sapling	SRR28510401	PRJNA1094567
641	P2NA10	Betula pendula	Nashenden	Natural colonisation	Coloniser	18.6818	0.0574698	51.3551	0.49017	14	250	Sapling	SRR28510400	PRJNA1094567
642	P2NA11	Betula pendula	Nashenden	Natural colonisation	Coloniser	18.4618	0.0608732	51.3551	0.49011	11	240	Sapling	SRR28510399	PRJNA1094567
643	P2NA12	Betula pendula	Nashenden	Natural colonisation	Coloniser	18.8902	0.0560829	51.3548	0.49048	13	290	Sapling	SRR28510398	PRJNA1094567
644	P2NA13	Betula pendula	Nashenden	Natural colonisation	Coloniser	19.0008	0.0522564	51.3549	0.49069	8	210	Sapling	SRR28510397	PRJNA1094567
645	P2NA15	Betula pendula	Nashenden	Natural colonisation	Coloniser	18.5356	0.0570371	51.3547	0.49051	14	350	Sapling	SRR28509935	PRJNA1094567
646	P2NA17	Betula pendula	Nashenden	Natural colonisation	Coloniser	18.4175	0.058558	51.3547	0.49035	11	250	Sapling	SRR28509932	PRJNA1094567
647	P2NA19	Betula pendula	Nashenden	Natural colonisation	Coloniser	18.7847	0.0546766	51.3546	0.49031	11	310	Sapling	SRR28509930	PRJNA1094567
648	P2NA20	Betula pendula	Nashenden	Natural colonisation	Coloniser	19.1369	0.0537805	51.3546	0.49038	6	290	Sapling	SRR28509929	PRJNA1094567
649	P2NA21	Betula pendula	Nashenden	Natural colonisation	Coloniser	18.537	0.0603695	51.3546	0.49044	8	340	Sapling	SRR28509928	PRJNA1094567
650	P2NA22	Betula pendula	Nashenden	Natural colonisation	Coloniser	18.8421	0.0545507	51.3545	0.49053	5	300	Sapling	SRR28509927	PRJNA1094567
651	P2NA25	Betula pendula	Nashenden	Natural colonisation	Coloniser	17.7445	0.0689702	51.3544	0.49042	7	170	Sapling	SRR28509924	PRJNA1094567
652	P2NA26	Betula pendula	Nashenden	Natural colonisation	Coloniser	18.8799	0.0545168	51.3545	0.4902	9	300	Sapling	SRR28509922	PRJNA1094567
653	P1AF01	Betula pendula	Arger Fen	Natural colonisation	Parental	18.5694	0.0783491	51.9851	0.82688	100	2000	Adult	SRR28510726	PRJNA1094567
654	P1AF02	Betula pendula	Arger Fen	Natural colonisation	Parental	18.1698	0.0919242	51.9851	0.82681	88	1500	Adult	SRR28510725	PRJNA1094567
655	P1AF03	Betula pendula	Arger Fen	Natural colonisation	Parental	18.5126	0.0823031	51.985	0.82614	118	2000	Adult	SRR28510724	PRJNA1094567
656	P1AF04	Betula pendula	Arger Fen	Natural colonisation	Parental	18.913	0.0835931	51.9849	0.82617	130	2000	Adult	SRR28510723	PRJNA1094567
657	P1AF05	Betula pendula	Arger Fen	Natural colonisation	Parental	18.476	0.0824856	51.9847	0.82595	100	2000	Adult	SRR28510722	PRJNA1094567
658	P1AF06	Betula pendula	Arger Fen	Natural colonisation	Parental	18.6142	0.0825292	51.9846	0.82572	100	1500	Adult	SRR28510720	PRJNA1094567
659	P1AF07	Betula pendula	Arger Fen	Natural colonisation	Parental	18.4952	0.0787818	51.9847	0.82582	66	1500	Adult	SRR28510719	PRJNA1094567
660	P1AF08	Betula pendula	Arger Fen	Natural colonisation	Parental	18.8282	0.0753428	51.9847	0.8258	100	1500	Adult	SRR28510718	PRJNA1094567
661	P1AF09	Betula pendula	Arger Fen	Natural colonisation	Parental	18.3941	0.0832202	51.9848	0.82574	100	2000	Adult	SRR28510716	PRJNA1094567
662	P1AF10	Betula pendula	Arger Fen	Natural colonisation	Parental	18.1021	0.100465	51.9849	0.82568	96	1200	Adult	SRR28510468	PRJNA1094567
663	P1AF11	Betula pendula	Arger Fen	Natural colonisation	Parental	18.7685	0.0808807	51.9849	0.82567	100	1500	Adult	SRR28510467	PRJNA1094567
664	P1AF12	Betula pendula	Arger Fen	Natural colonisation	Parental	17.7066	0.0858842	51.9848	0.82521	100	1500	Adult	SRR28510466	PRJNA1094567
665	P1AF13	Betula pendula	Arger Fen	Natural colonisation	Parental	18.6327	0.0835883	51.9846	0.8256	72	1500	Adult	SRR28510465	PRJNA1094567
666	P1AF14	Betula pendula	Arger Fen	Natural colonisation	Parental	19.8533	0.0682162	51.9841	0.82587	62	1200	Adult	SRR28510464	PRJNA1094567
667	P1AF15	Betula pendula	Arger Fen	Natural colonisation	Parental	18.5719	0.0841469	51.9841	0.82602	72	1500	Adult	SRR28510463	PRJNA1094567
668	P1AF16	Betula pendula	Arger Fen	Natural colonisation	Parental	18.1947	0.0791079	51.984	0.82589	100	2000	Adult	SRR28510461	PRJNA1094567
669	P1AF17	Betula pendula	Arger Fen	Natural colonisation	Parental	18.4431	0.0793469	51.9854	0.82806	63	1200	Adult	SRR28510460	PRJNA1094567
670	P1AF18	Betula pendula	Arger Fen	Natural colonisation	Parental	18.5297	0.0914689	51.9855	0.8281	72	2000	Adult	SRR28510459	PRJNA1094567
671	P1AF19	Betula pendula	Arger Fen	Natural colonisation	Parental	18.5406	0.154202	51.9854	0.82806	79	1500	Adult	SRR28510458	PRJNA1094567
672	P2AF09	Betula pendula	Arger Fen	Natural colonisation	Coloniser	18.5952	0.0549624	51.9872	0.81965	6	270	Seedling	SRR28510442	PRJNA1094567
673	P2AF10	Betula pendula	Arger Fen	Natural colonisation	Coloniser	18.7967	0.0539888	51.9872	0.81954	2	180	Seedling	SRR28510441	PRJNA1094567
674	P2AF11	Betula pendula	Arger Fen	Natural colonisation	Coloniser	16.9509	0.0783959	51.9871	0.81946	2	185	Seedling	SRR28510440	PRJNA1094567
675	P2AF13	Betula pendula	Arger Fen	Natural colonisation	Coloniser	18.6744	0.0548558	51.9882	0.81962	5	310	Seedling	SRR28510438	PRJNA1094567
676	P2AF18	Betula pendula	Arger Fen	Natural colonisation	Coloniser	18.6004	0.0538112	51.9855	0.82164	2	145	Seedling	SRR28510432	PRJNA1094567
677	P2AF19	Betula pendula	Arger Fen	Natural colonisation	Coloniser	17.9619	0.0671328	51.9873	0.82361	5	255	Seedling	SRR28510431	PRJNA1094567
678	P2AF20	Betula pendula	Arger Fen	Natural colonisation	Coloniser	17.1023	0.110953	51.9871	0.8235	4	210	Seedling	SRR28510430	PRJNA1094567
679	P2AF21	Betula pendula	Arger Fen	Natural colonisation	Coloniser	17.7574	0.0653229	51.9871	0.82342	3	205	Seedling	SRR28510429	PRJNA1094567
680	P2AF24	Betula pendula	Arger Fen	Natural colonisation	Coloniser	17.8963	0.0637068	51.9868	0.82389	5	220	Seedling	SRR28510426	PRJNA1094567
681	P2AF26	Betula pendula	Arger Fen	Natural colonisation	Coloniser	18.1377	0.0632192	51.9865	0.82243	2	130	Seedling	SRR28510423	PRJNA1094567
682	P2AF27	Betula pendula	Arger Fen	Natural colonisation	Coloniser	18.505	0.0573487	51.9864	0.82247	2	120	Seedling	SRR28510421	PRJNA1094567
683	P2AF28	Betula pendula	Arger Fen	Natural colonisation	Coloniser	18.9209	0.0523371	51.9863	0.82239	2	105	Seedling	SRR28509961	PRJNA1094567
684	P2AF29	Betula pendula	Arger Fen	Natural colonisation	Coloniser	17.2286	0.0730275	51.9866	0.82473	2	120	Seedling	SRR28509959	PRJNA1094567
685	P2AF30	Betula pendula	Arger Fen	Natural colonisation	Coloniser	17.5108	0.069926	51.9866	0.82501	4	230	Seedling	SRR28509958	PRJNA1094567
686	P2AF32	Betula pendula	Arger Fen	Natural colonisation	Coloniser	15.9805	0.104393	51.9864	0.8257	2	170	Seedling	SRR28509956	PRJNA1094567
687	P2AF33	Betula pendula	Arger Fen	Natural colonisation	Coloniser	17.9409	0.0640668	51.9865	0.82521	3	170	Seedling	SRR28509955	PRJNA1094567
688	P2AF34	Betula pendula	Arger Fen	Natural colonisation	Coloniser	17.9425	0.0932998	51.986	0.82623	6	270	Seedling	SRR28509954	PRJNA1094567
689	P2AF35	Betula pendula	Arger Fen	Natural colonisation	Coloniser	17.2655	0.108385	51.9859	0.82626	3	180	Seedling	SRR28509953	PRJNA1094567
690	P2AF37	Betula pendula	Arger Fen	Natural colonisation	Coloniser	17.1849	0.106933	51.9858	0.82591	3	200	Seedling	SRR28509950	PRJNA1094567
691	P2AF40	Betula pendula	Arger Fen	Natural colonisation	Coloniser	17.4357	0.100493	51.9856	0.82537	4	260	Seedling	SRR28509947	PRJNA1094567
692	P2AF41	Betula pendula	Arger Fen	Natural colonisation	Coloniser	19.1431	0.0529377	51.9864	0.82514	6	260	Seedling	SRR28509946	PRJNA1094567
693	P2AF42	Betula pendula	Arger Fen	Natural colonisation	Coloniser	18.1165	0.0602791	51.9878	0.82821	2	165	Seedling	SRR28509945	PRJNA1094567
694	P2AF43	Betula pendula	Arger Fen	Natural colonisation	Coloniser	20.4699	0.0878991	51.9879	0.82826	2	120	Seedling	SRR28509944	PRJNA1094567
695	P2AF44	Betula pendula	Arger Fen	Natural colonisation	Coloniser	18.2583	0.0615788	51.9888	0.82849	2	95	Seedling	SRR28509943	PRJNA1094567
696	P2AF52	Betula pendula	Arger Fen	Natural colonisation	Coloniser	16.1612	0.128725	51.9858	0.82589	2	135	Seedling	SRR28510184	PRJNA1094567
697	P2AF01	Betula pendula	Arger Fen	Natural colonisation	Coloniser	19.5535	0.0491646	51.9857	0.82168	40	220	Sapling	SRR28510699	PRJNA1094567
698	P2AF02	Betula pendula	Arger Fen	Natural colonisation	Coloniser	19.5824	0.0497119	51.9862	0.82126	44	1100	Sapling	SRR28510698	PRJNA1094567
699	P2AF03	Betula pendula	Arger Fen	Natural colonisation	Coloniser	18.9452	0.0507436	51.9863	0.82061	34	700	Sapling	SRR28510697	PRJNA1094567
700	P2AF04	Betula pendula	Arger Fen	Natural colonisation	Coloniser	19.2218	0.0511375	51.9865	0.82087	41	800	Sapling	SRR28510696	PRJNA1094567
701	P2AF05	Betula pendula	Arger Fen	Natural colonisation	Coloniser	18.9053	0.0515912	51.9869	0.82039	40	1100	Sapling	SRR28510695	PRJNA1094567
702	P2AF06	Betula pendula	Arger Fen	Natural colonisation	Coloniser	19.4246	0.0489401	51.987	0.82023	39	950	Sapling	SRR28510694	PRJNA1094567
703	P2AF07	Betula pendula	Arger Fen	Natural colonisation	Coloniser	18.7259	0.0550722	51.9872	0.81984	32	680	Sapling	SRR28510693	PRJNA1094567
704	P2AF08	Betula pendula	Arger Fen	Natural colonisation	Coloniser	19.3705	0.0491646	51.9871	0.81971	13	500	Sapling	SRR28510443	PRJNA1094567
705	P2AF12	Betula pendula	Arger Fen	Natural colonisation	Coloniser	18.8039	0.0545717	51.988	0.81931	25	750	Sapling	SRR28510439	PRJNA1094567
706	P2AF14	Betula pendula	Arger Fen	Natural colonisation	Coloniser	18.6395	0.0592458	51.9881	0.82009	17	800	Sapling	SRR28510437	PRJNA1094567
707	P2AF15	Betula pendula	Arger Fen	Natural colonisation	Coloniser	19.6985	0.0480441	51.988	0.82019	19	950	Sapling	SRR28510436	PRJNA1094567
708	P2AF16	Betula pendula	Arger Fen	Natural colonisation	Coloniser	18.525	0.0575069	51.9879	0.82072	18	900	Sapling	SRR28510435	PRJNA1094567
709	P2AF17	Betula pendula	Arger Fen	Natural colonisation	Coloniser	18.1492	0.0658138	51.9856	0.82139	29	1000	Sapling	SRR28510434	PRJNA1094567
710	P2AF22	Betula pendula	Arger Fen	Natural colonisation	Coloniser	16.9479	0.083183	51.9868	0.82365	7	290	Sapling	SRR28510428	PRJNA1094567
711	P2AF23	Betula pendula	Arger Fen	Natural colonisation	Coloniser	18.3071	0.0605859	51.9868	0.82363	9	340	Sapling	SRR28510427	PRJNA1094567
712	P2AF25	Betula pendula	Arger Fen	Natural colonisation	Coloniser	17.6301	0.0660898	51.9866	0.82234	40	180	Sapling	SRR28510424	PRJNA1094567
713	P2AF25	Betula pendula	Arger Fen	Natural colonisation	Coloniser	17.6301	0.0660898	51.9866	0.82234	40	180	Sapling	SRR28510425	PRJNA1094567
714	P2AF31	Betula pendula	Arger Fen	Natural colonisation	Coloniser	17.7626	0.0669213	51.987	0.82576	40	180	Sapling	SRR28509957	PRJNA1094567
715	P2AF36	Betula pendula	Arger Fen	Natural colonisation	Coloniser	17.3975	0.103861	51.9856	0.82589	40	220	Sapling	SRR28509952	PRJNA1094567
716	P2AF39	Betula pendula	Arger Fen	Natural colonisation	Coloniser	18.1044	0.0982597	51.9856	0.82555	40	280	Sapling	SRR28509948	PRJNA1094567
717	P2AF45	Betula pendula	Arger Fen	Natural colonisation	Coloniser	18.5364	0.0627526	51.9859	0.82161	52	1000	Sapling	SRR28509942	PRJNA1094567
718	P2AF46	Betula pendula	Arger Fen	Natural colonisation	Coloniser	18.7852	0.0558133	51.9877	0.81935	25	550	Sapling	SRR28509941	PRJNA1094567
719	P2AF47	Betula pendula	Arger Fen	Natural colonisation	Coloniser	19.1091	0.0513297	51.9883	0.81999	20	1200	Sapling	SRR28509939	PRJNA1094567
720	P2AF48	Betula pendula	Arger Fen	Natural colonisation	Coloniser	18.6058	0.0565672	51.9879	0.8205	16	1000	Sapling	SRR28509938	PRJNA1094567
721	P2AF49	Betula pendula	Arger Fen	Natural colonisation	Coloniser	18.4319	0.0612381	51.988	0.82042	22	1000	Sapling	SRR28509937	PRJNA1094567
722	P2AF50	Betula pendula	Arger Fen	Natural colonisation	Coloniser	19.2316	0.0541713	51.9857	0.82162	58	1200	Sapling	SRR28510185	PRJNA1094567
723	SD502	Betula pendula	Spinningdale	Natural colonisation	Seed source	19.466	0.0502318	57.89	-4.26			Adult	SRR23942549	PRJNA947136
724	SD503	Betula pendula	Spinningdale	Natural colonisation	Seed source	19.2309	0.055337	57.89	-4.26			Adult	SRR23942548	PRJNA947136
725	SD504	Betula pendula	Spinningdale	Natural colonisation	Seed source	18.7445	0.0593281	57.89	-4.26			Adult	SRR23942547	PRJNA947136
726	SD514	Betula pendula	Spinningdale	Natural colonisation	Seed source	17.2071	0.0784411	57.89	-4.26			Adult	SRR23942415	PRJNA947136
727	SD515	Betula pendula	Spinningdale	Natural colonisation	Seed source	17.699	0.0697193	57.89	-4.26			Adult	SRR23942414	PRJNA947136
728	SD516	Betula pendula	Spinningdale	Natural colonisation	Seed source	17.1504	0.0790482	57.89	-4.26			Adult	SRR23942413	PRJNA947136
729	SD517	Betula pendula	Spinningdale	Natural colonisation	Seed source	17.7108	0.0687587	57.89	-4.26			Adult	SRR24287121	PRJNA947136
730	SD518	Betula pendula	Spinningdale	Natural colonisation	Seed source	17.9869	0.0648144	57.89	-4.26			Adult	SRR24287120	PRJNA947136
731	SD519	Betula pendula	Spinningdale	Natural colonisation	Seed source	17.5909	0.0675542	57.89	-4.26			Adult	SRR24287119	PRJNA947136
732	SD520	Betula pendula	Spinningdale	Natural colonisation	Seed source	16.0757	0.0988926	57.89	-4.26			Adult	SRR24287118	PRJNA947136
733	SD537	Betula pendula	Spinningdale	Natural colonisation	Seed source	18.2516	0.0648515	57.89	-4.26			Adult	SRR24414504	PRJNA947136
734	SD546	Betula pendula	Spinningdale	Natural colonisation	Seed source	18.1123	0.0622714	57.89	-4.26			Adult	SRR24414478	PRJNA947136
735	SD547	Betula pendula	Spinningdale	Natural colonisation	Seed source	19.3416	0.0557309	57.89	-4.26			Adult	SRR24414477	PRJNA947136
736	SD548	Betula pendula	Spinningdale	Natural colonisation	Seed source	17.4164	0.0784217	57.89	-4.26			Adult	SRR24270671	PRJNA947136
737	SD549	Betula pendula	Spinningdale	Natural colonisation	Seed source	18.9422	0.0544038	57.89	-4.26			Adult	SRR24270670	PRJNA947136
738	SD550	Betula pendula	Spinningdale	Natural colonisation	Seed source	16.8328	0.0887387	57.89	-4.26			Adult	SRR24270669	PRJNA947136
739	SD551	Betula pendula	Spinningdale	Natural colonisation	Seed source	17.428	0.0723543	57.89	-4.26			Adult	SRR24270668	PRJNA947136
740	SD552	Betula pendula	Spinningdale	Natural colonisation	Seed source	19.1648	0.0524033	57.89	-4.26			Adult	SRR24270667	PRJNA947136
741	SD553	Betula pendula	Spinningdale	Natural colonisation	Seed source	17.9236	0.0731196	57.89	-4.26			Adult	SRR24270666	PRJNA947136
742	SD554	Betula pendula	Spinningdale	Natural colonisation	Seed source	18.5721	0.0574246	57.89	-4.26			Adult	SRR24270665	PRJNA947136
743	SD555	Betula pendula	Spinningdale	Natural colonisation	Seed source	18.4838	0.0571533	57.89	-4.26			Adult	SRR24356408	PRJNA947136
744	SD556	Betula pendula	Spinningdale	Natural colonisation	Seed source	19.209	0.0544716	57.89	-4.26			Adult	SRR24270524	PRJNA947136
745	SD557	Betula pendula	Spinningdale	Natural colonisation	Seed source	19.3869	0.052124	57.89	-4.26			Adult	SRR24270523	PRJNA947136
746	SD565	Betula pendula	Spinningdale	Natural colonisation	Seed source	19.2684	0.0516881	57.89	-4.26			Adult	SRR24305043	PRJNA947136
747	SD570	Betula pendula	Spinningdale	Natural colonisation	Seed source	17.1394	0.0838079	57.89	-4.26			Adult	SRR24305039	PRJNA947136
748	SD571	Betula pendula	Spinningdale	Natural colonisation	Seed source	16.0737	0.10521	57.89	-4.26			Adult	SRR24305038	PRJNA947136
749	SD572	Betula pendula	Spinningdale	Natural colonisation	Seed source	16.5601	0.0994286	57.89	-4.26			Adult	SRR24305041	PRJNA947136
750	SD573	Betula pendula	Spinningdale	Natural colonisation	Seed source	15.477	0.134892	57.89	-4.26			Adult	SRR24356686	PRJNA947136
751	SD594	Betula pendula	Spinningdale	Natural colonisation	Seed source	19.004	0.056824	57.89	-4.26			Adult	SRR24356685	PRJNA947136
752	SD595	Betula pendula	Spinningdale	Natural colonisation	Seed source	20.074	0.0538919	57.89	-4.26			Adult	SRR24305040	PRJNA947136
753	EG541	Betula pendula	Elgin	Natural colonisation	Seed source	19.7479	0.050214	57.42	-3.38			Adult	SRR23942374	PRJNA947136
754	EG543	Betula pendula	Elgin	Natural colonisation	Seed source	19.2362	0.0593184	57.42	-3.38			Adult	SRR23942371	PRJNA947136
755	EG545	Betula pendula	Elgin	Natural colonisation	Seed source	20.0012	0.0514314	57.42	-3.38			Adult	SRR23942642	PRJNA947136
756	EG546	Betula pendula	Elgin	Natural colonisation	Seed source	17.9251	0.0686667	57.42	-3.38			Adult	SRR23942641	PRJNA947136
757	EG547	Betula pendula	Elgin	Natural colonisation	Seed source	18.4687	0.0614238	57.42	-3.38			Adult	SRR23942640	PRJNA947136
758	EG548	Betula pendula	Elgin	Natural colonisation	Seed source	19.8269	0.0480828	57.42	-3.38			Adult	SRR23942639	PRJNA947136
759	EG549	Betula pendula	Elgin	Natural colonisation	Seed source	19.7069	0.0537386	57.42	-3.38			Adult	SRR24287060	PRJNA947136
760	EG550	Betula pendula	Elgin	Natural colonisation	Seed source	19.996	0.0512828	57.42	-3.38			Adult	SRR24287059	PRJNA947136
761	EG552	Betula pendula	Elgin	Natural colonisation	Seed source	17.8558	0.0728629	57.42	-3.38			Adult	SRR24287056	PRJNA947136
762	EG553	Betula pendula	Elgin	Natural colonisation	Seed source	19.1616	0.0553967	57.42	-3.38			Adult	SRR24287055	PRJNA947136
763	EG554	Betula pendula	Elgin	Natural colonisation	Seed source	17.7245	0.0702247	57.42	-3.38			Adult	SRR24287054	PRJNA947136
764	EG555	Betula pendula	Elgin	Natural colonisation	Seed source	18.0468	0.0821562	57.42	-3.38			Adult	SRR24287053	PRJNA947136
765	EG556	Betula pendula	Elgin	Natural colonisation	Seed source	17.2134	0.0906487	57.42	-3.38			Adult	SRR24287052	PRJNA947136
766	EG557	Betula pendula	Elgin	Natural colonisation	Seed source	15.4048	0.118916	57.42	-3.38			Adult	SRR24304871	PRJNA947136
767	EG558	Betula pendula	Elgin	Natural colonisation	Seed source	18.1029	0.0686021	57.42	-3.38			Adult	SRR24304870	PRJNA947136
768	EG559	Betula pendula	Elgin	Natural colonisation	Seed source	18.7614	0.0697613	57.42	-3.38			Adult	SRR24304869	PRJNA947136
769	EG561	Betula pendula	Elgin	Natural colonisation	Seed source	17.3974	0.0797085	57.42	-3.38			Adult	SRR24305007	PRJNA947136
770	EG562	Betula pendula	Elgin	Natural colonisation	Seed source	15.6899	0.110974	57.42	-3.38			Adult	SRR24305005	PRJNA947136
771	EG563	Betula pendula	Elgin	Natural colonisation	Seed source	17.6972	0.106307	57.42	-3.38			Adult	SRR24305003	PRJNA947136
772	EG564	Betula pendula	Elgin	Natural colonisation	Seed source	16.9654	0.0871322	57.42	-3.38			Adult	SRR24305002	PRJNA947136
773	EG565	Betula pendula	Elgin	Natural colonisation	Seed source	19.1584	0.0601128	57.42	-3.38			Adult	SRR24305001	PRJNA947136
774	EG566	Betula pendula	Elgin	Natural colonisation	Seed source	20.0019	0.056451	57.42	-3.38			Adult	SRR24402589	PRJNA947136
775	EG568	Betula pendula	Elgin	Natural colonisation	Seed source	19.8367	0.0541583	57.42	-3.38			Adult	SRR24270601	PRJNA947136
776	EG585	Betula pendula	Elgin	Natural colonisation	Seed source	18.6761	0.056958	57.42	-3.38			Adult	SRR24304959	PRJNA947136
777	EG588	Betula pendula	Elgin	Natural colonisation	Seed source	19.6019	0.0524792	57.42	-3.38			Adult	SRR24356600	PRJNA947136
778	EG589	Betula pendula	Elgin	Natural colonisation	Seed source	18.4566	0.0644382	57.42	-3.38			Adult	SRR24270753	PRJNA947136
779	EG590	Betula pendula	Elgin	Natural colonisation	Seed source	19.4194	0.0528506	57.42	-3.38			Adult	SRR24270752	PRJNA947136
780	EG591	Betula pendula	Elgin	Natural colonisation	Seed source	19.7164	0.0493825	57.42	-3.38			Adult	SRR24356599	PRJNA947136
781	EG592	Betula pendula	Elgin	Natural colonisation	Seed source	19.3661	0.0513652	57.42	-3.38			Adult	SRR24270751	PRJNA947136
782	EG593	Betula pendula	Elgin	Natural colonisation	Seed source	19.0248	0.0565204	57.42	-3.38			Adult	SRR24270750	PRJNA947136
783	DW606	Betula pendula	Dolforwyn Woods	Natural colonisation	Seed source	15.7517	0.116215	52.5526	-3.24032			Adult	SRR18777049	PRJNA825844
784	DW612	Betula pendula	Dolforwyn Woods	Natural colonisation	Seed source	15.9823	0.0995707	52.5526	-3.24032			Adult	SRR18777048	PRJNA825844
785	DW621	Betula pendula	Dolforwyn Woods	Natural colonisation	Seed source	15.2873	0.141463	52.5526	-3.24032			Adult	SRR18777047	PRJNA825844
786	DW632	Betula pendula	Dolforwyn Woods	Natural colonisation	Seed source	15.8648	0.1098	52.5526	-3.24032			Adult	SRR18777044	PRJNA825844
787	DW642	Betula pendula	Dolforwyn Woods	Natural colonisation	Seed source	16.2411	0.100313	52.5526	-3.24032			Adult	SRR18776981	PRJNA825844
788	DW648	Betula pendula	Dolforwyn Woods	Natural colonisation	Seed source	15.7671	0.116851	52.5526	-3.24032			Adult	SRR18776980	PRJNA825844
789	DW765	Betula pendula	Dolforwyn Woods	Natural colonisation	Seed source	16.3979	0.0965499	52.5526	-3.24032			Adult	SRR18776979	PRJNA825844
790	DW766	Betula pendula	Dolforwyn Woods	Natural colonisation	Seed source	16.426	0.123292	52.5526	-3.24032			Adult	SRR18777042	PRJNA825844
791	DW767	Betula pendula	Dolforwyn Woods	Natural colonisation	Seed source	16.7628	0.107337	52.5526	-3.24032			Adult	SRR18776993	PRJNA825844
792	DW768	Betula pendula	Dolforwyn Woods	Natural colonisation	Seed source	16.2216	0.103494	52.5526	-3.24032			Adult	SRR18776991	PRJNA825844
793	DW769	Betula pendula	Dolforwyn Woods	Natural colonisation	Seed source	17.027	0.106552	52.5526	-3.24032			Adult	SRR18776990	PRJNA825844
794	UD624	Betula pendula	Dolforwyn Woods	Natural colonisation	Seed source	17.168	0.0886047	52.5526	-3.24032			Adult	SRR19101083	PRJNA825844
795	UD625	Betula pendula	Dolforwyn Woods	Natural colonisation	Seed source	16.096	0.110319	52.5526	-3.24032			Adult	SRR18884800	PRJNA825844
796	UD626	Betula pendula	Dolforwyn Woods	Natural colonisation	Seed source	16.6476	0.0969955	52.5526	-3.24032			Adult	SRR18884799	PRJNA825844
797	UD627	Betula pendula	Dolforwyn Woods	Natural colonisation	Seed source	16.1199	0.10599	52.5526	-3.24032			Adult	SRR18884798	PRJNA825844
798	UD665	Betula pendula	Dolforwyn Woods	Natural colonisation	Seed source	15.8304	0.109111	52.5526	-3.24032			Adult	SRR19101221	PRJNA825844
799	UD667	Betula pendula	Dolforwyn Woods	Natural colonisation	Seed source	16.2196	0.101737	52.5526	-3.24032			Adult	SRR19101220	PRJNA825844
800	UD668	Betula pendula	Dolforwyn Woods	Natural colonisation	Seed source	15.8072	0.105995	52.5526	-3.24032			Adult	SRR19101219	PRJNA825844
801	UD669	Betula pendula	Dolforwyn Woods	Natural colonisation	Seed source	15.7056	0.113935	52.5526	-3.24032			Adult	SRR19101217	PRJNA825844
802	UD671	Betula pendula	Dolforwyn Woods	Natural colonisation	Seed source	15.7697	0.110353	52.5526	-3.24032			Adult	SRR19101215	PRJNA825844
803	UD676	Betula pendula	Dolforwyn Woods	Natural colonisation	Seed source	15.522	0.123301	52.5526	-3.24032			Adult	SRR18884797	PRJNA825844
804	UD678	Betula pendula	Dolforwyn Woods	Natural colonisation	Seed source	16.0742	0.108791	52.5526	-3.24032			Adult	SRR19101214	PRJNA825844
805	PT501	Betula pendula	Presteigne	Natural colonisation	Seed source	18.298	0.0659897	52.24	-3.05			Adult	SRR23942358	PRJNA947136
806	PT502	Betula pendula	Presteigne	Natural colonisation	Seed source	18.9385	0.0588421	52.24	-3.05			Adult	SRR23942357	PRJNA947136
807	PT503	Betula pendula	Presteigne	Natural colonisation	Seed source	18.864	0.0594056	52.24	-3.05			Adult	SRR23942356	PRJNA947136
808	PT509	Betula pendula	Presteigne	Natural colonisation	Seed source	17.8029	0.0698856	52.24	-3.05			Adult	SRR23942671	PRJNA947136
809	PT510	Betula pendula	Presteigne	Natural colonisation	Seed source	16.9697	0.0840581	52.24	-3.05			Adult	SRR23942670	PRJNA947136
810	PT511	Betula pendula	Presteigne	Natural colonisation	Seed source	18.2516	0.0700971	52.24	-3.05			Adult	SRR23942669	PRJNA947136
811	PT512	Betula pendula	Presteigne	Natural colonisation	Seed source	17.8313	0.071815	52.24	-3.05			Adult	SRR23942668	PRJNA947136
812	PT522	Betula pendula	Presteigne	Natural colonisation	Seed source	18.6792	0.0637294	52.24	-3.05			Adult	SRR24287317	PRJNA947136
813	PT523	Betula pendula	Presteigne	Natural colonisation	Seed source	19.4501	0.0516251	52.24	-3.05			Adult	SRR24287316	PRJNA947136
814	PT524	Betula pendula	Presteigne	Natural colonisation	Seed source	18.5371	0.0602565	52.24	-3.05			Adult	SRR24304824	PRJNA947136
815	PT531	Betula pendula	Presteigne	Natural colonisation	Seed source	18.7515	0.0567416	52.24	-3.05			Adult	SRR24356615	PRJNA947136
816	PT534	Betula pendula	Presteigne	Natural colonisation	Seed source	17.1488	0.0881623	52.24	-3.05			Adult	SRR24356612	PRJNA947136
817	PT540	Betula pendula	Presteigne	Natural colonisation	Seed source	20.0599	0.048769	52.24	-3.05			Adult	SRR24270721	PRJNA947136
818	PT542	Betula pendula	Presteigne	Natural colonisation	Seed source	19.3145	0.0543585	52.24	-3.05			Adult	SRR24270720	PRJNA947136
819	PT543	Betula pendula	Presteigne	Natural colonisation	Seed source	18.9828	0.0554306	52.24	-3.05			Adult	SRR24304861	PRJNA947136
820	PT548	Betula pendula	Presteigne	Natural colonisation	Seed source	19.6021	0.0562847	52.24	-3.05			Adult	SRR24270678	PRJNA947136
821	PT572	Betula pendula	Presteigne	Natural colonisation	Seed source	19.4401	0.0529765	52.24	-3.05			Adult	SRR24270594	PRJNA947136
822	PT575	Betula pendula	Presteigne	Natural colonisation	Seed source	18.4731	0.059777	52.24	-3.05			Adult	SRR24270591	PRJNA947136
823	PT581	Betula pendula	Presteigne	Natural colonisation	Seed source	18.3781	0.0609265	52.24	-3.05			Adult	SRR24270660	PRJNA947136
824	PT582	Betula pendula	Presteigne	Natural colonisation	Seed source	19.0142	0.0534544	52.24	-3.05			Adult	SRR24270659	PRJNA947136
825	PT583	Betula pendula	Presteigne	Natural colonisation	Seed source	18.8768	0.0541729	52.24	-3.05			Adult	SRR24356404	PRJNA947136
826	PT584	Betula pendula	Presteigne	Natural colonisation	Seed source	19.5681	0.0529684	52.24	-3.05			Adult	SRR24356779	PRJNA947136
827	PT585	Betula pendula	Presteigne	Natural colonisation	Seed source	19.7329	0.0504191	52.24	-3.05			Adult	SRR24402535	PRJNA947136
828	PT588	Betula pendula	Presteigne	Natural colonisation	Seed source	19.6849	0.054809	52.24	-3.05			Adult	SRR24304826	PRJNA947136
829	PT589	Betula pendula	Presteigne	Natural colonisation	Seed source	18.8623	0.0576651	52.24	-3.05			Adult	SRR24356776	PRJNA947136
830	PT591	Betula pendula	Presteigne	Natural colonisation	Seed source	18.9853	0.0570387	52.24	-3.05			Adult	SRR24270664	PRJNA947136
831	PT592	Betula pendula	Presteigne	Natural colonisation	Seed source	19.885	0.0485607	52.24	-3.05			Adult	SRR24270663	PRJNA947136
832	PT593	Betula pendula	Presteigne	Natural colonisation	Seed source	18.2647	0.0685004	52.24	-3.05			Adult	SRR24356407	PRJNA947136
833	PT594	Betula pendula	Presteigne	Natural colonisation	Seed source	18.9839	0.0577071	52.24	-3.05			Adult	SRR24270662	PRJNA947136
834	PT595	Betula pendula	Presteigne	Natural colonisation	Seed source	17.2783	0.0807112	52.24	-3.05			Adult	SRR24356406	PRJNA947136
835	HM502	Betula pendula	Hamsterley	Natural colonisation	Seed source	19.7173	0.0505401	54.7	-1.86			Adult	SRR23942456	PRJNA947136
836	HM503	Betula pendula	Hamsterley	Natural colonisation	Seed source	19.6996	0.0510956	54.7	-1.86			Adult	SRR23942455	PRJNA947136
837	HM504	Betula pendula	Hamsterley	Natural colonisation	Seed source	19.2857	0.0533704	54.7	-1.86			Adult	SRR23942454	PRJNA947136
838	HM526	Betula pendula	Hamsterley	Natural colonisation	Seed source	19.6616	0.0529168	54.7	-1.86			Adult	SRR24287036	PRJNA947136
839	HM527	Betula pendula	Hamsterley	Natural colonisation	Seed source	18.8498	0.057875	54.7	-1.86			Adult	SRR24287372	PRJNA947136
840	HM528	Betula pendula	Hamsterley	Natural colonisation	Seed source	19.648	0.0519012	54.7	-1.86			Adult	SRR24287369	PRJNA947136
841	HM529	Betula pendula	Hamsterley	Natural colonisation	Seed source	19.0484	0.0538984	54.7	-1.86			Adult	SRR24287368	PRJNA947136
842	HM530	Betula pendula	Hamsterley	Natural colonisation	Seed source	19.4268	0.0535077	54.7	-1.86			Adult	SRR24287367	PRJNA947136
843	HM532	Betula pendula	Hamsterley	Natural colonisation	Seed source	18.9488	0.0561846	54.7	-1.86			Adult	SRR24287365	PRJNA947136
844	HM533	Betula pendula	Hamsterley	Natural colonisation	Seed source	18.8048	0.05896	54.7	-1.86			Adult	SRR24356559	PRJNA947136
845	HM536	Betula pendula	Hamsterley	Natural colonisation	Seed source	18.1379	0.0659365	54.7	-1.86			Adult	SRR24356757	PRJNA947136
846	HM540	Betula pendula	Hamsterley	Natural colonisation	Seed source	20.0163	0.0498992	54.7	-1.86			Adult	SRR24356541	PRJNA947136
847	HM551	Betula pendula	Hamsterley	Natural colonisation	Seed source	16.8631	0.0819431	54.7	-1.86			Adult	SRR24356530	PRJNA947136
848	HM552	Betula pendula	Hamsterley	Natural colonisation	Seed source	18.1777	0.0700487	54.7	-1.86			Adult	SRR24356439	PRJNA947136
849	HM565	Betula pendula	Hamsterley	Natural colonisation	Seed source	18.8582	0.0565188	54.7	-1.86			Adult	SRR24270572	PRJNA947136
850	HM566	Betula pendula	Hamsterley	Natural colonisation	Seed source	19.0031	0.0548155	54.7	-1.86			Adult	SRR24304752	PRJNA947136
851	HM567	Betula pendula	Hamsterley	Natural colonisation	Seed source	19.1677	0.0510197	54.7	-1.86			Adult	SRR24270561	PRJNA947136
852	HM570	Betula pendula	Hamsterley	Natural colonisation	Seed source	18.6726	0.0588631	54.7	-1.86			Adult	SRR24270781	PRJNA947136
853	HM571	Betula pendula	Hamsterley	Natural colonisation	Seed source	18.4614	0.0598803	54.7	-1.86			Adult	SRR24270548	PRJNA947136
854	HM572	Betula pendula	Hamsterley	Natural colonisation	Seed source	18.5959	0.0601838	54.7	-1.86			Adult	SRR24304750	PRJNA947136
855	HM574	Betula pendula	Hamsterley	Natural colonisation	Seed source	18.9327	0.0640329	54.7	-1.86			Adult	SRR24304703	PRJNA947136
856	HM575	Betula pendula	Hamsterley	Natural colonisation	Seed source	17.6572	0.0932271	54.7	-1.86			Adult	SRR24270537	PRJNA947136
857	HM576	Betula pendula	Hamsterley	Natural colonisation	Seed source	17.9247	0.0828747	54.7	-1.86			Adult	SRR24304701	PRJNA947136
858	HM577	Betula pendula	Hamsterley	Natural colonisation	Seed source	17.7914	0.0708867	54.7	-1.86			Adult	SRR24304839	PRJNA947136
859	HM578	Betula pendula	Hamsterley	Natural colonisation	Seed source	17.6388	0.0698404	54.7	-1.86			Adult	SRR24270685	PRJNA947136
860	HM579	Betula pendula	Hamsterley	Natural colonisation	Seed source	18.0326	0.0828601	54.7	-1.86			Adult	SRR24270684	PRJNA947136
861	HM580	Betula pendula	Hamsterley	Natural colonisation	Seed source	17.7202	0.0681177	54.7	-1.86			Adult	SRR24304838	PRJNA947136
862	HM581	Betula pendula	Hamsterley	Natural colonisation	Seed source	17.4524	0.0780552	54.7	-1.86			Adult	SRR24270683	PRJNA947136
863	HM582	Betula pendula	Hamsterley	Natural colonisation	Seed source	18.5657	0.0639651	54.7	-1.86			Adult	SRR24270682	PRJNA947136
864	HM587	Betula pendula	Hamsterley	Natural colonisation	Seed source	18.1136	0.0702279	54.7	-1.86			Adult	SRR24270741	PRJNA947136
865	P5FO01	Betula pendula	Orchard 1	Planting	Orchard	18.7889	0.0573422	52.9169	-2.93349	54	300	Adult	SRR28510343	PRJNA1094567
866	P5FO02	Betula pendula	Orchard 1	Planting	Orchard	18.2941	0.058298	52.9169	-2.93352	49	300	Adult	SRR28510342	PRJNA1094567
867	P5FO03	Betula pendula	Orchard 1	Planting	Orchard	14.909	0.12599	52.9173	-2.93359	44	300	Adult	SRR28510341	PRJNA1094567
868	P5FO04	Betula pendula	Orchard 1	Planting	Orchard	15.2267	0.119089	52.9173	-2.93358	40	300	Adult	SRR28510340	PRJNA1094567
869	P5FO05	Betula pendula	Orchard 1	Planting	Orchard	17.1896	0.0748084	52.9167	-2.93342	38	300	Adult	SRR28510339	PRJNA1094567
870	P5FO06	Betula pendula	Orchard 1	Planting	Orchard	18.8276	0.0527133	52.9166	-2.93355	39	300	Adult	SRR28510338	PRJNA1094567
871	P5FO07	Betula pendula	Orchard 1	Planting	Orchard	18.7706	0.0573245	52.9168	-2.93364	54	300	Adult	SRR28510337	PRJNA1094567
872	P5FO08	Betula pendula	Orchard 1	Planting	Orchard	16.5554	0.0935823	52.917	-2.93369	56	300	Adult	SRR28510336	PRJNA1094567
873	P5FO09	Betula pendula	Orchard 1	Planting	Orchard	18.3616	0.0576587	52.9167	-2.93365	53	300	Adult	SRR28510335	PRJNA1094567
874	P5FO10	Betula pendula	Orchard 1	Planting	Orchard	16.556	0.0911282	52.9171	-2.93381	40	170	Adult	SRR28510333	PRJNA1094567
875	P5FO11	Betula pendula	Orchard 1	Planting	Orchard	18.9073	0.053653	52.9171	-2.93408	35	200	Adult	SRR28510332	PRJNA1094567
876	P5FO12	Betula pendula	Orchard 1	Planting	Orchard	15.4831	0.113485	52.9172	-2.93366	51	300	Adult	SRR28510331	PRJNA1094567
877	P5FO13	Betula pendula	Orchard 1	Planting	Orchard	18.6471	0.0615384	52.9169	-2.93364			Adult	SRR24356433	PRJNA947136
878	P5FO14	Betula pendula	Orchard 1	Planting	Orchard	18.7446	0.0642121	52.9169	-2.93364			Adult	SRR24356432	PRJNA947136
879	P5FO15	Betula pendula	Orchard 1	Planting	Orchard	18.2007	0.0645883	52.9169	-2.93364			Adult	SRR24356738	PRJNA947136
880	P5FO16	Betula pendula	Orchard 1	Planting	Orchard	17.3324	0.0809743	52.9169	-2.93364			Adult	SRR24356736	PRJNA947136
881	P5FO17	Betula pendula	Orchard 1	Planting	Orchard	18.7358	0.0573519	52.9169	-2.93364			Adult	SRR24402506	PRJNA947136
882	P5FO18	Betula pendula	Orchard 1	Planting	Orchard	18.2209	0.0707914	52.9169	-2.93364			Adult	SRR24356735	PRJNA947136
883	P5FO19	Betula pendula	Orchard 1	Planting	Orchard	17.7648	0.0702715	52.9169	-2.93364			Adult	SRR24356733	PRJNA947136
884	P5FO20	Betula pendula	Orchard 1	Planting	Orchard	17.9738	0.0656862	52.9169	-2.93364			Adult	SRR24356731	PRJNA947136
885	P5FO21	Betula pendula	Orchard 1	Planting	Orchard	18.4547	0.0609104	52.9169	-2.93364			Adult	SRR24356730	PRJNA947136
886	P5FO22	Betula pendula	Orchard 1	Planting	Orchard	18.2906	0.066219	52.9169	-2.93364			Adult	SRR24402505	PRJNA947136
887	P5FO23	Betula pendula	Orchard 1	Planting	Orchard	18.5601	0.064535	52.9169	-2.93364			Adult	SRR24356726	PRJNA947136
888	P5FO24	Betula pendula	Orchard 1	Planting	Orchard	17.7865	0.068975	52.9169	-2.93364			Adult	SRR24414455	PRJNA947136
889	P5FO25	Betula pendula	Orchard 1	Planting	Orchard	18.0375	0.0633984	52.9169	-2.93364			Adult	SRR24414454	PRJNA947136
890	P5FO26	Betula pendula	Orchard 1	Planting	Orchard	18.3155	0.0637827	52.9169	-2.93364			Adult	SRR24414453	PRJNA947136
891	P5FO27	Betula pendula	Orchard 1	Planting	Orchard	18.0202	0.063492	52.9169	-2.93364			Adult	SRR24356725	PRJNA947136
892	P5FO28	Betula pendula	Orchard 1	Planting	Orchard	17.4363	0.0764165	52.9169	-2.93364			Adult	SRR24356723	PRJNA947136
893	P5FO29	Betula pendula	Orchard 1	Planting	Orchard	18.0763	0.0647659	52.9169	-2.93364			Adult	SRR24414436	PRJNA947136
894	P5FO30	Betula pendula	Orchard 1	Planting	Orchard	18.325	0.0640733	52.9169	-2.93364			Adult	SRR24414435	PRJNA947136
895	P5FO31	Betula pendula	Orchard 1	Planting	Orchard	18.2334	0.0651986	52.9169	-2.93364			Adult	SRR24356722	PRJNA947136
896	P5FO32	Betula pendula	Orchard 1	Planting	Orchard	17.7276	0.0681145	52.9169	-2.93364			Adult	SRR24356659	PRJNA947136
897	P5FO33	Betula pendula	Orchard 1	Planting	Orchard	18.5792	0.11172	52.9169	-2.93364			Adult	SRR24356658	PRJNA947136
898	P5FO34	Betula pendula	Orchard 1	Planting	Orchard	17.1141	0.0784718	52.9169	-2.93364			Adult	SRR24356656	PRJNA947136
899	P5FO35	Betula pendula	Orchard 1	Planting	Orchard	16.4576	0.0923585	52.9169	-2.93364			Adult	SRR24356653	PRJNA947136
900	P3C101	Betula pendula	Nursery 2 (201)	Planting	Nursery	18.871	0.0527359	51.482	-0.28815	2	40	Seedling	SRR28510376	PRJNA1094567
901	P3C102	Betula pendula	Nursery 2 (201)	Planting	Nursery	19.3486	0.0488352	51.4821	-0.28804	2	45	Seedling	SRR28510375	PRJNA1094567
902	P3C103	Betula pendula	Nursery 2 (201)	Planting	Nursery	19.216	0.0582561	51.4821	-0.28806	2	40	Seedling	SRR28510374	PRJNA1094567
903	P3C104	Betula pendula	Nursery 2 (201)	Planting	Nursery	18.9633	0.0508211	51.4821	-0.28806	2	50	Seedling	SRR28510373	PRJNA1094567
904	P3C105	Betula pendula	Nursery 2 (201)	Planting	Nursery	19.6599	0.0457304	51.482	-0.28807	2	50	Seedling	SRR28509912	PRJNA1094567
905	P3C107	Betula pendula	Nursery 2 (201)	Planting	Nursery	20.0431	0.0431762	51.482	-0.28807	2	45	Seedling	SRR28509910	PRJNA1094567
906	P3C108	Betula pendula	Nursery 2 (201)	Planting	Nursery	20.0586	0.0461437	51.482	-0.28806	2	35	Seedling	SRR28509909	PRJNA1094567
907	P3C109	Betula pendula	Nursery 2 (201)	Planting	Nursery	19.4102	0.0503658	51.482	-0.28811	2	35	Seedling	SRR28509908	PRJNA1094567
908	P3C111	Betula pendula	Nursery 2 (201)	Planting	Nursery	19.3294	0.0487432	51.482	-0.28807	2	35	Seedling	SRR28509905	PRJNA1094567
909	P3C112	Betula pendula	Nursery 2 (201)	Planting	Nursery	19.8553	0.0491452	51.482	-0.28814	2	45	Seedling	SRR28509904	PRJNA1094567
910	P3C113	Betula pendula	Nursery 2 (201)	Planting	Nursery	19.549	0.0494439	51.4821	-0.28805	2	40	Seedling	SRR28509903	PRJNA1094567
911	P3C114	Betula pendula	Nursery 2 (201)	Planting	Nursery	19.2824	0.0488933	51.4822	-0.288	2	40	Seedling	SRR28509902	PRJNA1094567
912	P3C115	Betula pendula	Nursery 2 (201)	Planting	Nursery	20.0923	0.0438624	51.482	-0.28813	2	45	Seedling	SRR28509901	PRJNA1094567
913	P3C116	Betula pendula	Nursery 2 (201)	Planting	Nursery	18.962	0.0509551	51.482	-0.28812	2	45	Seedling	SRR28509900	PRJNA1094567
914	P3C117	Betula pendula	Nursery 2 (201)	Planting	Nursery	19.5517	0.0470156	51.482	-0.28815	2	40	Seedling	SRR28509899	PRJNA1094567
915	P3C118	Betula pendula	Nursery 2 (201)	Planting	Nursery	20.2505	0.0421413	51.482	-0.28814	2	40	Seedling	SRR28509898	PRJNA1094567
916	P3C119	Betula pendula	Nursery 2 (201)	Planting	Nursery	16.7604	0.0873292	51.4821	-0.28803	2	40	Seedling	SRR28509897	PRJNA1094567
917	P3C120	Betula pendula	Nursery 2 (201)	Planting	Nursery	19.0371	0.0502431	51.4821	-0.28813	2	40	Seedling	SRR28509896	PRJNA1094567
918	P3C121	Betula pendula	Nursery 2 (201)	Planting	Nursery	18.6419	0.0537547	51.482	-0.2881	2	40	Seedling	SRR28509894	PRJNA1094567
919	P3C122	Betula pendula	Nursery 2 (201)	Planting	Nursery	19.3329	0.0459726	51.482	-0.28807	2	40	Seedling	SRR28509893	PRJNA1094567
920	P3C123	Betula pendula	Nursery 2 (201)	Planting	Nursery	19.667	0.0483476	51.4821	-0.28806	2	40	Seedling	SRR28509892	PRJNA1094567
921	P3C124	Betula pendula	Nursery 2 (201)	Planting	Nursery	19.4539	0.0476905	51.4821	-0.28811	2	40	Seedling	SRR28509891	PRJNA1094567
922	P3C125	Betula pendula	Nursery 2 (201)	Planting	Nursery	19.8964	0.0441772	51.482	-0.2881	2	40	Seedling	SRR28509890	PRJNA1094567
923	P3C126	Betula pendula	Nursery 2 (201)	Planting	Nursery	19.5353	0.0515186	51.482	-0.28814	2	35	Seedling	SRR28509889	PRJNA1094567
924	P3C127	Betula pendula	Nursery 2 (201)	Planting	Nursery	16.3445	0.0913058	51.4821	-0.28815	2	40	Seedling	SRR28509887	PRJNA1094567
925	P3C128	Betula pendula	Nursery 2 (201)	Planting	Nursery	19.1254	0.0502221	51.4821	-0.28797	2	45	Seedling	SRR28510137	PRJNA1094567
926	P3C129	Betula pendula	Nursery 2 (201)	Planting	Nursery	20.4421	0.0604518	51.4821	-0.28811	2	45	Seedling	SRR28510136	PRJNA1094567
927	P3C401	Betula pendula	Nursery 2 (204)	Planting	Nursery	19.1556	0.0492033	51.482	-0.28802	2	30	Seedling	SRR28510638	PRJNA1094567
928	P3C403	Betula pendula	Nursery 2 (204)	Planting	Nursery	19.0236	0.0698582	51.4821	-0.28823	2	25	Seedling	SRR28510637	PRJNA1094567
929	P3C404	Betula pendula	Nursery 2 (204)	Planting	Nursery	18.4746	0.0562104	51.4821	-0.28809	2	30	Seedling	SRR28510636	PRJNA1094567
930	P3C405	Betula pendula	Nursery 2 (204)	Planting	Nursery	19.6043	0.0467476	51.4821	-0.28805	2	20	Seedling	SRR28510635	PRJNA1094567
931	P3C406	Betula pendula	Nursery 2 (204)	Planting	Nursery	18.4669	0.0599949	51.4821	-0.28812	2	30	Seedling	SRR28510634	PRJNA1094567
932	P3C407	Betula pendula	Nursery 2 (204)	Planting	Nursery	18.7406	0.0597705	51.482	-0.28809	2	35	Seedling	SRR28510633	PRJNA1094567
933	P3C408	Betula pendula	Nursery 2 (204)	Planting	Nursery	18.2929	0.0598803	51.482	-0.2881	2	35	Seedling	SRR28510631	PRJNA1094567
934	P3C409	Betula pendula	Nursery 2 (204)	Planting	Nursery	19.9322	0.0507985	51.482	-0.2881	2	25	Seedling	SRR28510630	PRJNA1094567
935	P3C410	Betula pendula	Nursery 2 (204)	Planting	Nursery	19.5239	0.050009	51.482	-0.28806	2	25	Seedling	SRR28510629	PRJNA1094567
936	P3C412	Betula pendula	Nursery 2 (204)	Planting	Nursery	18.8718	0.0525955	51.482	-0.28797	2	30	Seedling	SRR28510627	PRJNA1094567
937	P3C413	Betula pendula	Nursery 2 (204)	Planting	Nursery	18.7974	0.0561927	51.4821	-0.28805	2	30	Seedling	SRR28510626	PRJNA1094567
938	P3C414	Betula pendula	Nursery 2 (204)	Planting	Nursery	19.395	0.0484525	51.4821	-0.2881	2	25	Seedling	SRR28510625	PRJNA1094567
939	P3C415	Betula pendula	Nursery 2 (204)	Planting	Nursery	19.2501	0.0519125	51.4821	-0.2881	2	25	Seedling	SRR28510624	PRJNA1094567
940	P3C416	Betula pendula	Nursery 2 (204)	Planting	Nursery	19.1891	0.0507565	51.4821	-0.28807	2	30	Seedling	SRR28510623	PRJNA1094567
941	P3C417	Betula pendula	Nursery 2 (204)	Planting	Nursery	19.4871	0.0530185	51.4821	-0.288	2	20	Seedling	SRR28510622	PRJNA1094567
942	P3C418	Betula pendula	Nursery 2 (204)	Planting	Nursery	19.4487	0.051546	51.4821	-0.28799	2	20	Seedling	SRR28510372	PRJNA1094567
943	P3C419	Betula pendula	Nursery 2 (204)	Planting	Nursery	19.1989	0.0528118	51.4821	-0.28808	2	30	Seedling	SRR28510371	PRJNA1094567
944	P3C420	Betula pendula	Nursery 2 (204)	Planting	Nursery	19.112	0.0545636	51.482	-0.28801	2	20	Seedling	SRR28510370	PRJNA1094567
945	P3C421	Betula pendula	Nursery 2 (204)	Planting	Nursery	19.416	0.0541115	51.4821	-0.28808	2	30	Seedling	SRR28510369	PRJNA1094567
946	P3C422	Betula pendula	Nursery 2 (204)	Planting	Nursery	18.709	0.0539985	51.482	-0.28804	2	25	Seedling	SRR28510368	PRJNA1094567
947	P3C423	Betula pendula	Nursery 2 (204)	Planting	Nursery	18.3024	0.0671877	51.4821	-0.28802	2	20	Seedling	SRR28510367	PRJNA1094567
948	P3C424	Betula pendula	Nursery 2 (204)	Planting	Nursery	20.2233	0.0482862	51.482	-0.28806	2	20	Seedling	SRR28510366	PRJNA1094567
949	P3C425	Betula pendula	Nursery 2 (204)	Planting	Nursery	19.3377	0.050595	51.4821	-0.28812	2	30	Seedling	SRR28510365	PRJNA1094567
950	P3C426	Betula pendula	Nursery 2 (204)	Planting	Nursery	19.2073	0.0524808	51.482	-0.28803	2	30	Seedling	SRR28510364	PRJNA1094567
951	P3C427	Betula pendula	Nursery 2 (204)	Planting	Nursery	18.1828	0.0659219	51.4821	-0.28807	2	20	Seedling	SRR28510363	PRJNA1094567
952	P3C428	Betula pendula	Nursery 2 (204)	Planting	Nursery	18.8921	0.0532268	51.482	-0.28808	2	20	Seedling	SRR28510360	PRJNA1094567
953	P3C301	Betula pendula	Nursery 2 (304)	Planting	Nursery	19.5269	0.0480618	51.4821	-0.288	2	55	Seedling	SRR28510135	PRJNA1094567
954	P3C302	Betula pendula	Nursery 2 (304)	Planting	Nursery	18.9508	0.0538839	51.482	-0.28809	2	60	Seedling	SRR28510133	PRJNA1094567
955	P3C303	Betula pendula	Nursery 2 (304)	Planting	Nursery	17.566	0.0686231	51.4821	-0.28811	2	60	Seedling	SRR28510132	PRJNA1094567
956	P3C304	Betula pendula	Nursery 2 (304)	Planting	Nursery	19.7569	0.0469365	51.4821	-0.28812	2	65	Seedling	SRR28510131	PRJNA1094567
957	P3C305	Betula pendula	Nursery 2 (304)	Planting	Nursery	19.6042	0.0474305	51.4821	-0.28806	2	70	Seedling	SRR28510130	PRJNA1094567
958	P3C306	Betula pendula	Nursery 2 (304)	Planting	Nursery	18.9015	0.0544683	51.482	-0.28811	2	60	Seedling	SRR28510129	PRJNA1094567
959	P3C307	Betula pendula	Nursery 2 (304)	Planting	Nursery	18.7111	0.0550447	51.482	-0.28813	2	50	Seedling	SRR28510128	PRJNA1094567
960	P3C308	Betula pendula	Nursery 2 (304)	Planting	Nursery	19.5472	0.0476727	51.4821	-0.28806	2	55	Seedling	SRR28510127	PRJNA1094567
961	P3C309	Betula pendula	Nursery 2 (304)	Planting	Nursery	19.1416	0.0502043	51.4821	-0.28803	2	65	Seedling	SRR28510126	PRJNA1094567
962	P3C310	Betula pendula	Nursery 2 (304)	Planting	Nursery	18.7348	0.0533866	51.4821	-0.28806	2	60	Seedling	SRR28510125	PRJNA1094567
963	P3C311	Betula pendula	Nursery 2 (304)	Planting	Nursery	19.1646	0.0477954	51.482	-0.2881	2	60	Seedling	SRR28510124	PRJNA1094567
964	P3C312	Betula pendula	Nursery 2 (304)	Planting	Nursery	19.3924	0.0464521	51.482	-0.28814	2	60	Seedling	SRR28510122	PRJNA1094567
965	P3C313	Betula pendula	Nursery 2 (304)	Planting	Nursery	20.0401	0.0413905	51.4821	-0.28809	2	65	Seedling	SRR28510121	PRJNA1094567
966	P3C314	Betula pendula	Nursery 2 (304)	Planting	Nursery	18.0079	0.0683211	51.4821	-0.28807	2	65	Seedling	SRR28510120	PRJNA1094567
967	P3C316	Betula pendula	Nursery 2 (304)	Planting	Nursery	19.6614	0.0466023	51.482	-0.28808	2	65	Seedling	SRR28510118	PRJNA1094567
968	P3C317	Betula pendula	Nursery 2 (304)	Planting	Nursery	19.1871	0.0509454	51.482	-0.2881	2	55	Seedling	SRR28510117	PRJNA1094567
969	P3C318	Betula pendula	Nursery 2 (304)	Planting	Nursery	19.2101	0.0474208	51.4821	-0.28806	2	60	Seedling	SRR28510116	PRJNA1094567
970	P3C319	Betula pendula	Nursery 2 (304)	Planting	Nursery	18.6958	0.0572631	51.482	-0.28801	2	65	Seedling	SRR28510115	PRJNA1094567
971	P3C320	Betula pendula	Nursery 2 (304)	Planting	Nursery	19.7825	0.0434248	51.482	-0.28806	2	70	Seedling	SRR28510114	PRJNA1094567
972	P3C321	Betula pendula	Nursery 2 (304)	Planting	Nursery	19.4906	0.0475629	51.4821	-0.28807	2	65	Seedling	SRR28510644	PRJNA1094567
973	P3C322	Betula pendula	Nursery 2 (304)	Planting	Nursery	19.4127	0.0493567	51.482	-0.28811	2	60	Seedling	SRR28510642	PRJNA1094567
974	P3C323	Betula pendula	Nursery 2 (304)	Planting	Nursery	20.2049	0.045971	51.482	-0.28798	2	70	Seedling	SRR28510641	PRJNA1094567
975	P3C324	Betula pendula	Nursery 2 (304)	Planting	Nursery	19.1952	0.049284	51.482	-0.28801	2	55	Seedling	SRR28510640	PRJNA1094567
976	P3C325	Betula pendula	Nursery 2 (304)	Planting	Nursery	20.3165	0.0659688	51.4821	-0.28806	2	60	Seedling	SRR28510639	PRJNA1094567
977	P4GH01	Betula pendula	George Henry Wood	Planting	Outplanted	17.1005	0.0745291	52.7372	-0.58584	2	160	Sapling	SRR28509870	PRJNA1094567
978	P4GH02	Betula pendula	George Henry Wood	Planting	Outplanted	19.1575	0.0748132	52.7376	-0.58912	4	220	Sapling	SRR28509869	PRJNA1094567
979	P4GH03	Betula pendula	George Henry Wood	Planting	Outplanted	17.0005	0.101915	52.7376	-0.58902	3	185	Sapling	SRR28509868	PRJNA1094567
980	P4GH05	Betula pendula	George Henry Wood	Planting	Outplanted	19.0855	0.0510826	52.7377	-0.58879	2	145	Sapling	SRR28509867	PRJNA1094567
981	P4GH06	Betula pendula	George Henry Wood	Planting	Outplanted	18.6029	0.0657169	52.7378	-0.58797	3	200	Sapling	SRR28509865	PRJNA1094567
982	P4GH07	Betula pendula	George Henry Wood	Planting	Outplanted	18.6883	0.0628172	52.7375	-0.58755	4	220	Sapling	SRR28509864	PRJNA1094567
983	P4GH08	Betula pendula	George Henry Wood	Planting	Outplanted	18.2785	0.0611526	52.7374	-0.58757	4	205	Sapling	SRR28510113	PRJNA1094567
984	P4GH09	Betula pendula	George Henry Wood	Planting	Outplanted	18.0294	0.0636067	52.7374	-0.5874	4	235	Sapling	SRR28510112	PRJNA1094567
985	P4GH11	Betula pendula	George Henry Wood	Planting	Outplanted	18.2929	0.0999453	52.7376	-0.58708	5	265	Sapling	SRR28510110	PRJNA1094567
986	P4GH12	Betula pendula	George Henry Wood	Planting	Outplanted	18.7275	0.0708931	52.7377	-0.58696	40	190	Sapling	SRR28510109	PRJNA1094567
987	P4GH13	Betula pendula	George Henry Wood	Planting	Outplanted	19.194	0.0542714	52.7378	-0.58686	40	210	Sapling	SRR28510108	PRJNA1094567
988	P4GH14	Betula pendula	George Henry Wood	Planting	Outplanted	18.735	0.0587824	52.7379	-0.58646	8	300	Sapling	SRR28510107	PRJNA1094567
989	P4GH15	Betula pendula	George Henry Wood	Planting	Outplanted	17.7633	0.0672846	52.738	-0.58627	4	220	Sapling	SRR28510106	PRJNA1094567
990	P4GH16	Betula pendula	George Henry Wood	Planting	Outplanted	18.4546	0.0581818	52.7377	-0.58638	3	190	Sapling	SRR28510104	PRJNA1094567
991	P4GH17	Betula pendula	George Henry Wood	Planting	Outplanted	18.7943	0.0634016	52.7376	-0.58638	3	185	Sapling	SRR28510103	PRJNA1094567
992	P4GH18	Betula pendula	George Henry Wood	Planting	Outplanted	17.9916	0.0666759	52.7373	-0.58635	4	205	Sapling	SRR28510102	PRJNA1094567
993	P4GH19	Betula pendula	George Henry Wood	Planting	Outplanted	18.7313	0.0545943	52.7373	-0.58642	3	190	Sapling	SRR28510101	PRJNA1094567
994	P4GH20	Betula pendula	George Henry Wood	Planting	Outplanted	17.6284	0.0703716	52.7373	-0.58619	3	195	Sapling	SRR28510100	PRJNA1094567
995	P4GH21	Betula pendula	George Henry Wood	Planting	Outplanted	19.0897	0.0584272	52.7374	-0.58607	2	180	Sapling	SRR28510099	PRJNA1094567
996	P4GH22	Betula pendula	George Henry Wood	Planting	Outplanted	18.6923	0.0712903	52.7374	-0.58585	3	190	Sapling	SRR28510098	PRJNA1094567
997	P4GH23	Betula pendula	George Henry Wood	Planting	Outplanted	17.485	0.070722	52.7375	-0.58572	2	155	Sapling	SRR28510097	PRJNA1094567
998	P4GH24	Betula pendula	George Henry Wood	Planting	Outplanted	17.329	0.0746921	52.7375	-0.5856	40	180	Sapling	SRR28510096	PRJNA1094567
999	P4GH25	Betula pendula	George Henry Wood	Planting	Outplanted	19.527	0.0545248	52.7373	-0.58574	4	210	Sapling	SRR28510095	PRJNA1094567
1000	P4GH26	Betula pendula	George Henry Wood	Planting	Outplanted	15.7158	0.109185	52.7378	-0.58629	4	210	Sapling	SRR28510093	PRJNA1094567
1001	P4GH27	Betula pendula	George Henry Wood	Planting	Outplanted	18.2123	0.0623053	52.7376	-0.58641	3	170	Sapling	SRR28510092	PRJNA1094567
1002	P4BW01	Betula pendula	Barnett's Wood	Planting	Outplanted	18.7244	0.0523194	51.0874	0.53188	25	550	Sapling	SRR28510359	PRJNA1094567
1003	P4BW02	Betula pendula	Barnett's Wood	Planting	Outplanted	17.4396	0.0682033	51.0873	0.53183	20	550	Sapling	SRR28510358	PRJNA1094567
1004	P4BW03	Betula pendula	Barnett's Wood	Planting	Outplanted	18.8269	0.0525955	51.0873	0.53187	26	600	Sapling	SRR28510357	PRJNA1094567
1005	P4BW04	Betula pendula	Barnett's Wood	Planting	Outplanted	17.4107	0.067974	51.0872	0.53187	21	500	Sapling	SRR28510356	PRJNA1094567
1006	P4BW05	Betula pendula	Barnett's Wood	Planting	Outplanted	17.8492	0.0640539	51.0872	0.53188	20	550	Sapling	SRR28510355	PRJNA1094567
1007	P4BW06	Betula pendula	Barnett's Wood	Planting	Outplanted	17.4907	0.0704782	51.0872	0.53182	17	620	Sapling	SRR28510354	PRJNA1094567
1008	P4BW07	Betula pendula	Barnett's Wood	Planting	Outplanted	17.1398	0.073428	51.0871	0.53181	20	550	Sapling	SRR28510353	PRJNA1094567
1009	P4BW09	Betula pendula	Barnett's Wood	Planting	Outplanted	18.8287	0.0534738	51.087	0.53173	25	700	Sapling	SRR28510351	PRJNA1094567
1010	P4BW10	Betula pendula	Barnett's Wood	Planting	Outplanted	18.1827	0.0583804	51.087	0.53177	29	600	Sapling	SRR28509888	PRJNA1094567
1011	P4BW11	Betula pendula	Barnett's Wood	Planting	Outplanted	19.7913	0.0724237	51.087	0.5317	25	580	Sapling	SRR28509886	PRJNA1094567
1012	P4BW12	Betula pendula	Barnett's Wood	Planting	Outplanted	18.5599	0.149975	51.087	0.53147	24	650	Sapling	SRR28509885	PRJNA1094567
1013	P4BW14	Betula pendula	Barnett's Wood	Planting	Outplanted	17.3445	0.0724269	51.0868	0.53156	17	510	Sapling	SRR28509884	PRJNA1094567
1014	P4BW15	Betula pendula	Barnett's Wood	Planting	Outplanted	18.9292	0.087552	51.0868	0.53156	34	650	Sapling	SRR28509883	PRJNA1094567
1015	P4BW18	Betula pendula	Barnett's Wood	Planting	Outplanted	18.8597	0.066043	51.0871	0.53159	25	510	Sapling	SRR28509882	PRJNA1094567
1016	P4BW19	Betula pendula	Barnett's Wood	Planting	Outplanted	18.5977	0.0610686	51.087	0.53152	27	600	Sapling	SRR28509881	PRJNA1094567
1017	P4BW20	Betula pendula	Barnett's Wood	Planting	Outplanted	17.2592	0.0767749	51.0871	0.53143	19	620	Sapling	SRR28509880	PRJNA1094567
1018	P4BW21	Betula pendula	Barnett's Wood	Planting	Outplanted	18.3389	0.0732762	51.0872	0.53171	14	400	Sapling	SRR28509879	PRJNA1094567
1019	P4BW22	Betula pendula	Barnett's Wood	Planting	Outplanted	18.6558	0.0852513	51.0873	0.53171	15	460	Sapling	SRR28509878	PRJNA1094567
1020	P4BW23	Betula pendula	Barnett's Wood	Planting	Outplanted	17.9145	0.089265	51.087	0.53168	17	600	Sapling	SRR28509876	PRJNA1094567
1021	P4BW24	Betula pendula	Barnett's Wood	Planting	Outplanted	19.1276	0.0840694	51.0868	0.53174	18	500	Sapling	SRR28509875	PRJNA1094567
1022	P4BW25	Betula pendula	Barnett's Wood	Planting	Outplanted	18.3901	0.055655	51.0867	0.53136	17	530	Sapling	SRR28509874	PRJNA1094567
1023	P4BW28	Betula pendula	Barnett's Wood	Planting	Outplanted	17.1043	0.0782603	51.0868	0.53176	17	510	Sapling	SRR28509872	PRJNA1094567
1024	P4BW29	Betula pendula	Barnett's Wood	Planting	Outplanted	18.9771	0.0788076	51.0868	0.5317	24	620	Sapling	SRR28509871	PRJNA1094567
1025	P4SV01	Betula pendula	Sence Valley	Planting	Outplanted	18.1816	0.0599077	52.7045	-1.41533	2	160	Sapling	SRR28510091	PRJNA1094567
1026	P4SV02	Betula pendula	Sence Valley	Planting	Outplanted	17.759	0.0622505	52.7044	-1.41542	2	115	Sapling	SRR28510090	PRJNA1094567
1027	P4SV03	Betula pendula	Sence Valley	Planting	Outplanted	18.4551	0.0574359	52.7044	-1.41552	3	170	Sapling	SRR28510621	PRJNA1094567
1028	P4SV04	Betula pendula	Sence Valley	Planting	Outplanted	15.2342	0.117424	52.7043	-1.41565	2	160	Sapling	SRR28510619	PRJNA1094567
1029	P4SV05	Betula pendula	Sence Valley	Planting	Outplanted	18.3518	0.0653488	52.7042	-1.41573	4	200	Sapling	SRR28510618	PRJNA1094567
1030	P4SV06	Betula pendula	Sence Valley	Planting	Outplanted	15.7343	0.107714	52.7041	-1.41582	2	140	Sapling	SRR28510617	PRJNA1094567
1031	P4SV07	Betula pendula	Sence Valley	Planting	Outplanted	17.7023	0.0706364	52.7041	-1.4159	5	200	Sapling	SRR28510616	PRJNA1094567
1032	P4SV08	Betula pendula	Sence Valley	Planting	Outplanted	16.8245	0.077742	52.704	-1.41597	2	140	Sapling	SRR28510615	PRJNA1094567
1033	P4SV09	Betula pendula	Sence Valley	Planting	Outplanted	17.5009	0.0693625	52.7039	-1.41614	2	95	Sapling	SRR28510613	PRJNA1094567
1034	P4SV10	Betula pendula	Sence Valley	Planting	Outplanted	17.4982	0.0663272	52.7037	-1.41635	2	155	Sapling	SRR28510612	PRJNA1094567
1035	P4SV11	Betula pendula	Sence Valley	Planting	Outplanted	18.2903	0.0594977	52.7036	-1.41643	2	155	Sapling	SRR28510611	PRJNA1094567
1036	P4SV12	Betula pendula	Sence Valley	Planting	Outplanted	16.9857	0.074747	52.7036	-1.41656	3	180	Sapling	SRR28510610	PRJNA1094567
1037	P4SV14	Betula pendula	Sence Valley	Planting	Outplanted	17.9879	0.0660236	52.7034	-1.41675	2	140	Sapling	SRR28510608	PRJNA1094567
1038	P4SV15	Betula pendula	Sence Valley	Planting	Outplanted	18.3724	0.0599691	52.7034	-1.41682	2	145	Sapling	SRR28510607	PRJNA1094567
1039	P4SV16	Betula pendula	Sence Valley	Planting	Outplanted	15.4366	0.115962	52.7034	-1.41669	3	185	Sapling	SRR28510606	PRJNA1094567
1040	P4SV17	Betula pendula	Sence Valley	Planting	Outplanted	17.892	0.063421	52.7034	-1.41653	2	175	Sapling	SRR28510605	PRJNA1094567
1041	P4SV18	Betula pendula	Sence Valley	Planting	Outplanted	15.2753	0.115831	52.7034	-1.4164	2	145	Sapling	SRR28510604	PRJNA1094567
1042	P4SV19	Betula pendula	Sence Valley	Planting	Outplanted	17.8496	0.0623247	52.7034	-1.41624	4	230	Sapling	SRR28510602	PRJNA1094567
1043	P4SV20	Betula pendula	Sence Valley	Planting	Outplanted	18.0357	0.0620842	52.7035	-1.4158	2	130	Sapling	SRR28510601	PRJNA1094567
1044	P4SV21	Betula pendula	Sence Valley	Planting	Outplanted	18.2941	0.0602307	52.7035	-1.41568	4	200	Sapling	SRR28510600	PRJNA1094567
1045	P4SV22	Betula pendula	Sence Valley	Planting	Outplanted	18.4526	0.0566722	52.7035	-1.41556	3	190	Sapling	SRR28510599	PRJNA1094567
1046	P4SV23	Betula pendula	Sence Valley	Planting	Outplanted	18.2923	0.0632886	52.7034	-1.41541	2	110	Sapling	SRR28510598	PRJNA1094567
1047	P4SV24	Betula pendula	Sence Valley	Planting	Outplanted	18.2988	0.0623231	52.7034	-1.41552	2	130	Sapling	SRR28510597	PRJNA1094567
1048	P4SV25	Betula pendula	Sence Valley	Planting	Outplanted	19.2077	0.0488465	52.7033	-1.41559	5	210	Sapling	SRR28510349	PRJNA1094567
1049	P4SV26	Betula pendula	Sence Valley	Planting	Outplanted	18.4351	0.0584466	52.7043	-1.41559	3	190	Sapling	SRR28510348	PRJNA1094567
1050	P4SV27	Betula pendula	Sence Valley	Planting	Outplanted	17.7079	0.0660705	52.7039	-1.41606	3	190	Sapling	SRR28510347	PRJNA1094567
1051	P4SV28	Betula pendula	Sence Valley	Planting	Outplanted	17.7681	0.0641153	52.7038	-1.41626	2	170	Sapling	SRR28510346	PRJNA1094567
1052	P4SV29	Betula pendula	Sence Valley	Planting	Outplanted	17.901	0.0809824	52.7035	-1.41597	4	190	Sapling	SRR28510344	PRJNA1094567

## Sheet: Table S5 Variant Datasets
Description	Analyses	SNPs (Oak/Birch)	Samples (Oak/Birch)	Filters
Initial SNP matrices	None	46,785,698/19,233,293	442/615	Samples missing rate < 0.20
				Depth range = [8, 50]
				Per site min quality phred score = 30
				MAF < 0.01
				GATK hard-filtering: QualByDepth (QD) > 2.0 FisherStrand (FS) < 60.0 RMSMappingQuality (MQ) > 40 MappingQualityRankSumTest (MQRankSum) > -12.5 ReadPosRankSum (RPRK) < -8.0 StrandOddsRatio (SOR) > 3.0 Allele Depth (AD) > 3
Full datasets	None	1,491,996/619,369	441/611	Potential triploids exclusion
				Sites with per-population missing rate < 0.75
Population genomics datasets	PCA, ADMIXTURE, HO, π, AR, AMOVA	777,742/ 323,425	441/611	LD = [ r2 = 0.4, window = 1,000 bp]
Inbreedinga	Runs of homozygosity (ROH)	Per pop:	441/611	Per site min quality phred score = 40
		23,799,988/15,867,579		Sites with per-population missing rate < 0.75
		28,550,919/13,942,418
		26,894,032/13,285,782
		28,024,156/13,612,591
		21,182,071/16,840,373
		26,368,942/18,033,247
		25,198,369/18,766,387
		26,156,677/18,407,913
		28,093,585/20,584,954
		28,008,350/19,604,393
		27,819,631/19,653,930
		31,549,742/20,901,292
		27,379,462/12,754,942
		28,077,672/15,372,838
		27,860,406/14,841,093
		32,231,364/17,217,475
		31,445,882/16,259,075
		13,235,554/17,093,517
		27,252,256/8,881,469
		28,472,131/18,492,216
		29,009,990/18,007,852
		28,691,594/15,215,625
		/18,905,503
		/18,648,537
		/21,055,199
		/16,029,028
		/13,089,720
		/16,520,304
Coancestry	ChromoPainter	1,485,178/323,361	377/569	Samples missing rate < 0.10
Genotype association analysis	Partial RDA	1,475,893/525,881	263/268	Potential triploids
				Colonizers and outplanted trees only
				Sites with per-population missing rate < 0.75 (Imputed)
Genomic landscapes of variationb	PIXY	775,336,962/359,092,466	263/268	Colonizers and outplanted trees only
				Depth range = [8,50]
				Sites with per-population missing rate < 0.75

## Sheet: Table S6A Health Sites
Species	Site Name	GPS Coordinates	Planted Size (Acres)	Colonized Size (Acres)	Planted Year	Colonized Year
Quercus robur	Home Farm	51.170007, -1.071111	7.67	28.3	2005	2005
	Slindon	50.889720, -0.643262	20.5	7.1	2013	2013
	Arger Fen	51.984815, 0.816915	11	59.3	2004	2004
	Barnett's Wood	51.086359, 0.532411	3.77	1.12	2012	2012
	Rumstead Rd	51.293180, 0.647450	1.67	19.9	2012	2012
Betula pendula	Slindon	50.889720, -0.643262	20.5	4.65	2013	2013
	Arger Fen	51.984815, 0.816915	11	59.3	2004	2004
	Hainault Forest	51.625352, 0.149127	61	21.6	2006	2006

## Sheet: Table S6B Health Sampling Oak
Tree ID	Latitude	Longitude	Species	Pipeline	Site	Height	Browsing	Stripping	Fraying	Mildew	Crown
R0532	51.9854	0.81777	Quercus robur	Colonizer	Arger Fen	400	0	0	0	1	1
R0535	51.9865	0.8187	Quercus robur	Colonizer	Arger Fen	200	0	0	0	2	0
R0536	51.9872	0.81822	Quercus robur	Colonizer	Arger Fen	700	0	0	0	0	0
R0537	51.9882	0.81908	Quercus robur	Colonizer	Arger Fen	220	1	0	0	1	0
R0538	51.9884	0.81946	Quercus robur	Colonizer	Arger Fen	800	1	0	0	1
R0539	51.9883	0.82056	Quercus robur	Colonizer	Arger Fen	400	1	0	0	0	0
R0540	51.9877	0.82061	Quercus robur	Colonizer	Arger Fen	800	0	0	0	0
R0541	51.9879	0.82044	Quercus robur	Colonizer	Arger Fen	900	0	0	0	1	0
R0542	51.9882	0.81966	Quercus robur	Colonizer	Arger Fen	300	1	0	0	1	0
R0543	51.988	0.8194	Quercus robur	Colonizer	Arger Fen	400	1	0	0	0	0
R0544	51.9877	0.81931	Quercus robur	Colonizer	Arger Fen	400	1	0	0	2
R0545	51.9875	0.81932	Quercus robur	Colonizer	Arger Fen	550	0	0	0	1	0
R0546	51.9862	0.82232	Quercus robur	Colonizer	Arger Fen	375	1	0	0	0	0
R0547	51.9857	0.82154	Quercus robur	Colonizer	Arger Fen	500	1	0	0	2	1
R0548	51.9865	0.82108	Quercus robur	Colonizer	Arger Fen	550	0	0	0	0	0
R0549	51.9868	0.82086	Quercus robur	Colonizer	Arger Fen	549	1	0	0	0	0
R0550	51.9874	0.81951	Quercus robur	Colonizer	Arger Fen	550	1	0	0	0	0
R0551	51.9878	0.81905	Quercus robur	Colonizer	Arger Fen	370	1	0	0	0	0
R0552	51.9885	0.81828	Quercus robur	Colonizer	Arger Fen	750	0	0	0	0	0
R0553	51.9876	0.81932	Quercus robur	Colonizer	Arger Fen	600	0	0	0	1	0
R0554	51.9875	0.81936	Quercus robur	Colonizer	Arger Fen	750	1	0	0	2	0
R0555	51.9874	0.82079	Quercus robur	Colonizer	Arger Fen	550	0	0	0	0	1
R0556	51.987	0.82069	Quercus robur	Colonizer	Arger Fen	300	0	0	0	0	0
R0557	51.9855	0.82151	Quercus robur	Colonizer	Arger Fen	300	1	0	0	1	0
R0558	51.9852	0.8211	Quercus robur	Colonizer	Arger Fen	550	1	0	0	1	0
R0559	51.9856	0.81867	Quercus robur	Colonizer	Arger Fen	875	0	0	0	0	0
R0500	51.9918	0.81357	Quercus robur	Planted	Arger Fen	500	0	0	0	0	0
R0501	51.992	0.81365	Quercus robur	Planted	Arger Fen	400	0	0	0	1	0
R0502	51.9919	0.81465	Quercus robur	Planted	Arger Fen	900	0	0	0	0	0
R0503	51.9922	0.81452	Quercus robur	Planted	Arger Fen	900	0	0	0	1	0
R0504	51.9923	0.81407	Quercus robur	Planted	Arger Fen	800	0	0	0	1	0
R0505	51.992	0.81491	Quercus robur	Planted	Arger Fen	800	0	0	0	1	1
R0506	51.992	0.81564	Quercus robur	Planted	Arger Fen	700	0	0	0	1	1
R0507	51.9916	0.8163	Quercus robur	Planted	Arger Fen	700	0	0	0	1	0
R0508	51.9915	0.81604	Quercus robur	Planted	Arger Fen	700	0	0	0	2	0
R0509	51.9912	0.81553	Quercus robur	Planted	Arger Fen	650	0	0	0	1	0
R0510	51.9912	0.81537	Quercus robur	Planted	Arger Fen	800	0	0	0	1	0
R0511	51.9906	0.81558	Quercus robur	Planted	Arger Fen	800	0	0	0	1
R0512	51.9911	0.81571	Quercus robur	Planted	Arger Fen	1000	0	0	0	1	1
R0513	51.991	0.81575	Quercus robur	Planted	Arger Fen	650	0	0	0	1	3
R0514	51.9908	0.81448	Quercus robur	Planted	Arger Fen	600	0	0	0	0	0
R0515	51.9907	0.81414	Quercus robur	Planted	Arger Fen	550	0	1	0	2	3
R0516	51.9907	0.81375	Quercus robur	Planted	Arger Fen	630	0	0	0	2
R0517	51.9907	0.81322	Quercus robur	Planted	Arger Fen	650	0	0	0	2
R0518	51.9908	0.8127	Quercus robur	Planted	Arger Fen	500	0	0	0	0	0
R0519	51.9911	0.81316	Quercus robur	Planted	Arger Fen	300	0	0	0	0	0
R0520	51.9915	0.81347	Quercus robur	Planted	Arger Fen	600	0	0	0	0	0
R0521	51.9914	0.81312	Quercus robur	Planted	Arger Fen	700	0	0	0	1	0
R0522	51.9915	0.81315	Quercus robur	Planted	Arger Fen	600	0	0	0	3	0
R0523	51.9916	0.81361	Quercus robur	Planted	Arger Fen	550	0	0	0	0	0
R0524	51.9914	0.81369	Quercus robur	Planted	Arger Fen	400	0	0	0	0	0
R0525	51.9912	0.81396	Quercus robur	Planted	Arger Fen	850	0	0	0	1	0
R0526	51.9914	0.81499	Quercus robur	Planted	Arger Fen	800	0	0	0	1
R0527	51.9913	0.81529	Quercus robur	Planted	Arger Fen	800	0	0	0	2
R0528	51.9915	0.81559	Quercus robur	Planted	Arger Fen	700	0	0	0	1
R0529	51.9916	0.81538	Quercus robur	Planted	Arger Fen	700	0	0	0	1	0
R0530	51.9838	0.81846	Quercus robur	Planted	Arger Fen	550	0	0	0	1	1
R0531	51.9841	0.81823	Quercus robur	Planted	Arger Fen	800	0	0	0	1	0
R0533	51.9855	0.81969	Quercus robur	Planted	Arger Fen	170	0	0	0	0	0
R0534	51.986	0.81946	Quercus robur	Planted	Arger Fen	230	0	0	0	0	0
R0315	51.0865	0.53385	Quercus robur	Colonizer	Barnett's Wood	190	0	0	0	0	0
R0317	51.0864	0.53377	Quercus robur	Colonizer	Barnett's Wood	145	0	0	0	1	0
R0318	51.0864	0.5337	Quercus robur	Colonizer	Barnett's Wood	120	0	0	0	2	0
R0320	51.0863	0.53358	Quercus robur	Colonizer	Barnett's Wood	120	0	0	0	0	0
R0322	51.0862	0.53328	Quercus robur	Colonizer	Barnett's Wood	210	0	0	0	0	0
R0323	51.0862	0.53317	Quercus robur	Colonizer	Barnett's Wood	270	0	0	0	1	0
R0324	51.0863	0.53303	Quercus robur	Colonizer	Barnett's Wood	305	0	0	0	1	0
R0325	51.0862	0.53303	Quercus robur	Colonizer	Barnett's Wood	120	0	0	0	0	0
R0326	51.0862	0.53294	Quercus robur	Colonizer	Barnett's Wood	95	0	0	0	0	0
R0327	51.0862	0.53286	Quercus robur	Colonizer	Barnett's Wood	295	0	0	0	0	0
R0328	51.0862	0.53281	Quercus robur	Colonizer	Barnett's Wood	130	0	0	0	1	0
R0329	51.0861	0.53291	Quercus robur	Colonizer	Barnett's Wood	290	0	0	0	2	0
R0330	51.0861	0.5327	Quercus robur	Colonizer	Barnett's Wood	110	0	0	0	0	0
R0331	51.086	0.53277	Quercus robur	Colonizer	Barnett's Wood	180	0	0	0	0	0
R0332	51.086	0.53287	Quercus robur	Colonizer	Barnett's Wood	125	0	0	0	0	0
R0333	51.086	0.53281	Quercus robur	Colonizer	Barnett's Wood	210	0	0	0	0	0
R0335	51.086	0.53267	Quercus robur	Colonizer	Barnett's Wood	185	0	0	0	0	0
R0337	51.0859	0.53265	Quercus robur	Colonizer	Barnett's Wood	190	0	0	0	0	0
R0338	51.0859	0.53256	Quercus robur	Colonizer	Barnett's Wood	125	0	0	0	0	0
R0339	51.0857	0.53257	Quercus robur	Colonizer	Barnett's Wood	210	0	0	0	0	0
R0341	51.0855	0.53243	Quercus robur	Colonizer	Barnett's Wood	160	0	0	0	0	0
R0342	51.0855	0.53248	Quercus robur	Colonizer	Barnett's Wood	220	0	0	0	0	0
R0343	51.0855	0.53246	Quercus robur	Colonizer	Barnett's Wood	110	0	0	0	0	0
R0344	51.0855	0.5322	Quercus robur	Colonizer	Barnett's Wood	145	0	0	0	0	0
R0345	51.0855	0.53211	Quercus robur	Colonizer	Barnett's Wood	100	0	0	0	0	0
R0347	51.0856	0.53201	Quercus robur	Colonizer	Barnett's Wood	125	0	0	0	0	0
R0348	51.0855	0.53188	Quercus robur	Colonizer	Barnett's Wood	165	0	0	0	2	0
R0349	51.0855	0.53198	Quercus robur	Colonizer	Barnett's Wood	210	0	0	0	2	0
R0350	51.0855	0.53188	Quercus robur	Colonizer	Barnett's Wood	130	0	0	0	0	0
R0351	51.0854	0.53205	Quercus robur	Colonizer	Barnett's Wood	105	0	0	0	1	0
R0352	51.0854	0.53219	Quercus robur	Colonizer	Barnett's Wood	215	0	0	0	1	0
R0353	51.0854	0.53232	Quercus robur	Colonizer	Barnett's Wood	145	0	0	0	2	0
R0354	51.0855	0.53243	Quercus robur	Colonizer	Barnett's Wood	340	0	0	0	0	0
R0355	51.0855	0.53242	Quercus robur	Colonizer	Barnett's Wood	160	0	0	0	0	0
R0356	51.0855	0.53254	Quercus robur	Colonizer	Barnett's Wood	220	0	0	0	0	0
R0357	51.0856	0.53262	Quercus robur	Colonizer	Barnett's Wood	110	0	0	0	1	0
R0358	51.0857	0.53259	Quercus robur	Colonizer	Barnett's Wood	130	0	0	0	0	0
R0359	51.0857	0.53273	Quercus robur	Colonizer	Barnett's Wood	110	0	0	0	0	0
R0360	51.0858	0.53284	Quercus robur	Colonizer	Barnett's Wood	130	0	0	1	0	0
R0361	51.0858	0.53251	Quercus robur	Colonizer	Barnett's Wood	200	0	0	1	0	0
R0363	51.086	0.53266	Quercus robur	Colonizer	Barnett's Wood	215	0	0	0	0	0
R0364	51.086	0.53289	Quercus robur	Colonizer	Barnett's Wood	80	0	0	0	0	0
R0365	51.086	0.53303	Quercus robur	Colonizer	Barnett's Wood	135	0	0	0	2	0
R0366	51.0861	0.53308	Quercus robur	Colonizer	Barnett's Wood	200	1	0	0	0	0
R0367	51.0861	0.53317	Quercus robur	Colonizer	Barnett's Wood	105	0	0	0	2	0
R0368	51.0862	0.5332	Quercus robur	Colonizer	Barnett's Wood	205	0	0	0	1	0
R0369	51.0862	0.5334	Quercus robur	Colonizer	Barnett's Wood	120	0	0	0	0	0
R0370	51.0864	0.53363	Quercus robur	Colonizer	Barnett's Wood	175	0	0	0	1	0
R0371	51.0865	0.53388	Quercus robur	Colonizer	Barnett's Wood	120	0	0	0	2	0
R0610	51.086	0.53262	Quercus robur	Colonizer	Barnett's Wood	270	0	0	0	0	0
R0611	51.0857	0.53253	Quercus robur	Colonizer	Barnett's Wood	190	0	0	0	0	0
R0612	51.0856	0.53267	Quercus robur	Colonizer	Barnett's Wood	170	0	0	0	0	0
R0613	51.0857	0.53277	Quercus robur	Colonizer	Barnett's Wood	120	0	0	0	0	0
R0614	51.086	0.53311	Quercus robur	Colonizer	Barnett's Wood		0	0	1	0	0
R0285	51.0862	0.53409	Quercus robur	Planted	Barnett's Wood	340	0	0	0	0	0
R0288	51.0858	0.53355	Quercus robur	Planted	Barnett's Wood	390	0	0	0	0	0
R0289	51.0858	0.53357	Quercus robur	Planted	Barnett's Wood	370	0	0	0	2	0
R0290	51.0857	0.53361	Quercus robur	Planted	Barnett's Wood	350	0	0	0	0	0
R0291	51.0857	0.5337	Quercus robur	Planted	Barnett's Wood	500	0	0	0	1	0
R0292	51.0857	0.53371	Quercus robur	Planted	Barnett's Wood	365	0	0	0	1	0
R0293	51.0856	0.53365	Quercus robur	Planted	Barnett's Wood	280	0	0	0	1	0
R0294	51.0856	0.53367	Quercus robur	Planted	Barnett's Wood	400	0	0	0	1	0
R0295	51.0856	0.53376	Quercus robur	Planted	Barnett's Wood	390	0	0	0	1	1
R0296	51.0856	0.53358	Quercus robur	Planted	Barnett's Wood	430	0	0	0	0	0
R0297	51.0856	0.53348	Quercus robur	Planted	Barnett's Wood	320	0	0	0	0	0
R0298	51.0857	0.53332	Quercus robur	Planted	Barnett's Wood	410	0	0	0	1	0
R0299	51.0857	0.53328	Quercus robur	Planted	Barnett's Wood	290	0	0	0	2	1
R0300	51.0856	0.53318	Quercus robur	Planted	Barnett's Wood	300	0	0	0	1	0
R0301	51.0855	0.5333	Quercus robur	Planted	Barnett's Wood	250	0	0	0	1	0
R0302	51.0855	0.53337	Quercus robur	Planted	Barnett's Wood	420	0	0	0	1	1
R0303	51.0854	0.53349	Quercus robur	Planted	Barnett's Wood	500	0	0	0	2	0
R0304	51.0854	0.53369	Quercus robur	Planted	Barnett's Wood	340	0	0	0	1	1
R0305	51.0853	0.53352	Quercus robur	Planted	Barnett's Wood	400	0	0	0	1	0
R0306	51.0854	0.53338	Quercus robur	Planted	Barnett's Wood	390	0	0	0	1	0
R0307	51.0854	0.53324	Quercus robur	Planted	Barnett's Wood	420	0	0	0	1	0
R0308	51.0854	0.53332	Quercus robur	Planted	Barnett's Wood	410	0	0	0	2	0
R0309	51.0854	0.53319	Quercus robur	Planted	Barnett's Wood	350	0	0	0	0	0
R0310	51.0853	0.53302	Quercus robur	Planted	Barnett's Wood	315				0	0
R0311	51.0852	0.53314	Quercus robur	Planted	Barnett's Wood	395	0	0	0	0	0
R0313	51.0851	0.53284	Quercus robur	Planted	Barnett's Wood	390	0	0	0	0	0
R0575	51.0864	0.53441	Quercus robur	Planted	Barnett's Wood	450	0	0	0	1	0
R0576	51.0861	0.5344	Quercus robur	Planted	Barnett's Wood	550	0	0	0	1	0
R0577	51.0858	0.53423	Quercus robur	Planted	Barnett's Wood	450	0	0	0	0	0
R0604	51.085	0.53314	Quercus robur	Planted	Barnett's Wood	280	0	0	0	1	1
R0605	51.0844	0.53196	Quercus robur	Planted	Barnett's Wood	550	0	0	0	1	0
R0606	51.0848	0.53161	Quercus robur	Planted	Barnett's Wood	550	0	0	0	1	1
R0607	51.0852	0.53161	Quercus robur	Planted	Barnett's Wood	600	0	0	0	0	1
R0608	51.0852	0.53231	Quercus robur	Planted	Barnett's Wood	400	0	0	0	2	0
R0609	51.0858	0.53329	Quercus robur	Planted	Barnett's Wood	575	0	0	0	0	0
R0615	51.0857	0.53415	Quercus robur	Planted	Barnett's Wood	300	0	0	0	1	0
Oak3	50.8884	-0.64415	Quercus robur	Colonizer	Home Farm	450	0	0	1	0	0
R0001	51.1698	-1.0707	Quercus robur	Colonizer	Home Farm	350	0	0	0	0	0
R0002	51.1701	-1.07002	Quercus robur	Colonizer	Home Farm		1	0	1	0	1
R0004	51.17	-1.07048	Quercus robur	Colonizer	Home Farm	550	1	0	1	1	0
R0005	51.1701	-1.07047	Quercus robur	Colonizer	Home Farm		0	0	0	0	0
R0006	51.1702	-1.07055	Quercus robur	Colonizer	Home Farm	100	0	0	0	2	0
R0007	51.1702	-1.07055	Quercus robur	Colonizer	Home Farm		0	0	0	0	0
R0008	51.1702	-1.07035	Quercus robur	Colonizer	Home Farm		0	0	0	1	0
R0010	51.1703	-1.07036	Quercus robur	Colonizer	Home Farm	450	0	0	0	0	0
R0012	51.1704	-1.07048	Quercus robur	Colonizer	Home Farm	280	0	0	0	0	0
R0013	51.1704	-1.07061	Quercus robur	Colonizer	Home Farm	220	0	0	0	1	0
R0014	51.1705	-1.071	Quercus robur	Colonizer	Home Farm	300	0	0	0	2	0
R0016	51.1708	-1.07139	Quercus robur	Colonizer	Home Farm	160	0	0	0	0	0
R0017	51.1712	-1.06987	Quercus robur	Colonizer	Home Farm	120	0	0	0	0	0
R0018	51.1712	-1.06964	Quercus robur	Colonizer	Home Farm	450	1	0	0	0	0
R0019	51.1712	-1.06949	Quercus robur	Colonizer	Home Farm	380	1	0	0	0	0
R0020	51.1713	-1.06939	Quercus robur	Colonizer	Home Farm	270	0	0	0	0	0
R0021	51.1712	-1.06929	Quercus robur	Colonizer	Home Farm	170	0	0	0	0	0
R0023	51.1713	-1.06946	Quercus robur	Colonizer	Home Farm	350	0	0	0	0	0
R0025	51.1705	-1.07186	Quercus robur	Colonizer	Home Farm	425	0	0	0	0	0
R0026	51.1707	-1.07203	Quercus robur	Colonizer	Home Farm	100	1	0	1	1	0
R0027	51.171	-1.07272	Quercus robur	Colonizer	Home Farm	250	0	0	0	2	0
R0028	51.171	-1.07276	Quercus robur	Colonizer	Home Farm	220	0	0	1	2	0
R0029	51.1709	-1.07274	Quercus robur	Colonizer	Home Farm	280	0	0	0	0	0
R0031	51.1708	-1.07286	Quercus robur	Colonizer	Home Farm	170	1	0	1	0	0
R0032	51.1706	-1.07288	Quercus robur	Colonizer	Home Farm	200	0	0	0	2	0
R0033	51.1706	-1.07287	Quercus robur	Colonizer	Home Farm	150	1	0	1	2	0
R0034	51.1705	-1.07297	Quercus robur	Colonizer	Home Farm	320	0	0	0	0	0
R0035	51.1706	-1.07309	Quercus robur	Colonizer	Home Farm	200	0	0	0	0	0
R0036	51.1709	-1.07315	Quercus robur	Colonizer	Home Farm	120	1	0	1	2	0
R0038	51.171	-1.07295	Quercus robur	Colonizer	Home Farm	110	0	0	0	3	1
R0039	51.1714	-1.07276	Quercus robur	Colonizer	Home Farm	220	0	0	0	2	0
R0041	51.1714	-1.07229	Quercus robur	Colonizer	Home Farm	170	1	0	0	0	0
R0042	51.1716	-1.07241	Quercus robur	Colonizer	Home Farm	450	0	0	0	0	0
R0047	51.1723	-1.07213	Quercus robur	Colonizer	Home Farm	200	0	0	0	0	0
R0048	51.1725	-1.07233	Quercus robur	Colonizer	Home Farm	170	0	0	0	1	0
R0060	51.17	-1.06964	Quercus robur	Colonizer	Home Farm	550	1	0	0	2	1
R0061	51.1701	-1.06973	Quercus robur	Colonizer	Home Farm	320	0	0	0	0	0
R0062	51.1701	-1.06987	Quercus robur	Colonizer	Home Farm	100	0	0	0	2	0
R0064	51.1699	-1.07066	Quercus robur	Colonizer	Home Farm	200	1	0	1	1	0
R0065	51.1699	-1.07099	Quercus robur	Colonizer	Home Farm	520	0	0	0	2	1
R0066	51.1699	-1.07144	Quercus robur	Colonizer	Home Farm	210	0	0	1	3	1
R0067	51.1701	-1.07137	Quercus robur	Colonizer	Home Farm	150	0	0	1	3	0
R0068	51.1701	-1.07155	Quercus robur	Colonizer	Home Farm	510	0	0	0	2	0
R0069	51.1698	-1.06821	Quercus robur	Colonizer	Home Farm	1250
R0573	51.1694	-1.0695	Quercus robur	Colonizer	Home Farm	240	0	0	0	0	0
R0595	51.1694	-1.0699	Quercus robur	Colonizer	Home Farm	550	1	0	0	1	1
R0596	51.1692	-1.07073	Quercus robur	Colonizer	Home Farm	600	1	0	0	1	0
R0597	51.1691	-1.071	Quercus robur	Colonizer	Home Farm	280	0	0	0	0	0
R0598	51.169	-1.07176	Quercus robur	Colonizer	Home Farm	450	1	0	0	2	0
R0599	51.1701	-1.07206	Quercus robur	Colonizer	Home Farm	500	0	0	0	0	0
R0600	51.1701	-1.07168	Quercus robur	Colonizer	Home Farm	550	0	0	1	1	0
R0601	51.1701	-1.07108	Quercus robur	Colonizer	Home Farm	700	1	0	0	0	0
R0602	51.17	-1.07046	Quercus robur	Colonizer	Home Farm	575	0	0	0	0	0
R0603	51.1701	-1.0697	Quercus robur	Colonizer	Home Farm	550	1	0	0	2	1
R0560	51.1736	-1.0734	Quercus robur	Planted	Home Farm	650	0	0	0	1	0
R0561	51.1738	-1.07328	Quercus robur	Planted	Home Farm	550	0	1	0	2	2
R0562	51.1739	-1.07315	Quercus robur	Planted	Home Farm	600	0	0	0	1	0
R0563	51.1741	-1.07319	Quercus robur	Planted	Home Farm	650	0	0	0	1	0
R0564	51.1741	-1.07354	Quercus robur	Planted	Home Farm	400	0	0	0	0	0
R0565	51.1743	-1.07359	Quercus robur	Planted	Home Farm	400	1	0	0	1	0
R0566	51.1747	-1.07391	Quercus robur	Planted	Home Farm	500	1	0	0	0	0
R0567	51.1746	-1.07379	Quercus robur	Planted	Home Farm	550	1	0	0	0	0
R0568	51.1744	-1.0738	Quercus robur	Planted	Home Farm	350	1	0	0	0
R0569	51.1743	-1.07363	Quercus robur	Planted	Home Farm	250	0	0	0	0	0
R0570	51.1746	-1.07439	Quercus robur	Planted	Home Farm	300	0	0	0	0	0
R0571	51.1745	-1.07435	Quercus robur	Planted	Home Farm	450	0	0	0	1	0
R0572	51.1745	-1.07446	Quercus robur	Planted	Home Farm	650	0	0	0	0	1
R0578	51.1743	-1.07466	Quercus robur	Planted	Home Farm	600	0	0	0	2	0
R0579	51.1744	-1.07465	Quercus robur	Planted	Home Farm	450	0	0	0	1	0
R0580	51.1744	-1.07471	Quercus robur	Planted	Home Farm	500	0	0	0	2	0
R0581	51.1741	-1.07469	Quercus robur	Planted	Home Farm	360	0	0	0	1	0
R0582	51.1741	-1.07469	Quercus robur	Planted	Home Farm	550	0	0	0	2	0
R0583	51.174	-1.07473	Quercus robur	Planted	Home Farm	500	0	0	0	1	0
R0584	51.1735	-1.07508	Quercus robur	Planted	Home Farm	240	1	0	0	0	0
R0585	51.1736	-1.07502	Quercus robur	Planted	Home Farm	170	0	0	0	0	0
R0586	51.1735	-1.07523	Quercus robur	Planted	Home Farm	450	0	0	0	0	0
R0587	51.1732	-1.07505	Quercus robur	Planted	Home Farm	450	0	0	0	0	0
R0588	51.1734	-1.07557	Quercus robur	Planted	Home Farm	120	1	0	0	0	0
R0589	51.1734	-1.07564	Quercus robur	Planted	Home Farm	130	0	0	0	0	1
R0590	51.1732	-1.07544	Quercus robur	Planted	Home Farm	350	0	0	0	0	0
R0591	51.1736	-1.0759	Quercus robur	Planted	Home Farm	400	0	0	0	0	0
R0592	51.174	-1.0755	Quercus robur	Planted	Home Farm	400	0	0	0	0	0
R0593	51.1746	-1.07487	Quercus robur	Planted	Home Farm	600	0	0	0	3	2
R0594	51.1743	-1.0735	Quercus robur	Planted	Home Farm	600	1	0	0	2	0
R0091	51.3037	0.63534	Quercus robur	Colonizer	Rumstead Rd	100	0	0	1	0	0
R0092	51.3037	0.63536	Quercus robur	Colonizer	Rumstead Rd	180	0	0	0	3	0
R0093	51.3037	0.63549	Quercus robur	Colonizer	Rumstead Rd	90	0	0	0	2	0
R0094	51.3037	0.63561	Quercus robur	Colonizer	Rumstead Rd	80	0	0	0	1	0
R0095	51.3036	0.63509	Quercus robur	Colonizer	Rumstead Rd	100	0	0	1	3	0
R0097	51.3029	0.63403	Quercus robur	Colonizer	Rumstead Rd	110	0	0	0	0	0
R0098	51.3029	0.63385	Quercus robur	Colonizer	Rumstead Rd	125	0	0	0	0	0
R0099	51.303	0.63368	Quercus robur	Colonizer	Rumstead Rd	140	0	0	0	0	0
R0100	51.3027	0.63349	Quercus robur	Colonizer	Rumstead Rd	90	0	0	0	2	0
R0101	51.3027	0.63343	Quercus robur	Colonizer	Rumstead Rd	80	0	0	0	0	0
R0102	51.3025	0.63342	Quercus robur	Colonizer	Rumstead Rd	110	0	0	0	0	0
R0103	51.3023	0.6326	Quercus robur	Colonizer	Rumstead Rd	300	0	0	0	1	0
R0104	51.3021	0.63236	Quercus robur	Colonizer	Rumstead Rd	290	0	0	0	2	0
R0105	51.302	0.6323	Quercus robur	Colonizer	Rumstead Rd	200	0	0	0	0	0
R0106	51.3016	0.63224	Quercus robur	Colonizer	Rumstead Rd	100	0	0	0	0	0
R0107	51.3009	0.6315	Quercus robur	Colonizer	Rumstead Rd	90	0	0	0	0	0
R0108	51.3007	0.63144	Quercus robur	Colonizer	Rumstead Rd	110	0	0	0	0	0
R0109	51.3003	0.63216	Quercus robur	Colonizer	Rumstead Rd	80	0	0	0	2	0
R0110	51.3001	0.63252	Quercus robur	Colonizer	Rumstead Rd	80	0	0	0	3	0
R0111	51.3002	0.63275	Quercus robur	Colonizer	Rumstead Rd	111	0	0	0	3	0
R0112	51.3003	0.63289	Quercus robur	Colonizer	Rumstead Rd	105	0	0	0	3	0
R0115	51.3021	0.63475	Quercus robur	Colonizer	Rumstead Rd	150	0	0	0	2	1
R0116	51.3022	0.6349	Quercus robur	Colonizer	Rumstead Rd	95	0	0	1	2	0
R0118	51.3029	0.63368	Quercus robur	Colonizer	Rumstead Rd	100	0	0	0	0	0
R0119	51.3028	0.63342	Quercus robur	Colonizer	Rumstead Rd	80	0	0	0	1	0
R0120	51.3025	0.63306	Quercus robur	Colonizer	Rumstead Rd	65	0	0	0	1	0
R0123	51.3001	0.63146	Quercus robur	Colonizer	Rumstead Rd	90	0	0	0	2	0
R0124	51.3	0.63137	Quercus robur	Colonizer	Rumstead Rd	110	0	0	0	2	0
R0125	51.2998	0.63137	Quercus robur	Colonizer	Rumstead Rd	95	0	0	0	3	0
R0126	51.2996	0.63136	Quercus robur	Colonizer	Rumstead Rd	90	0	0	0	2	0
R0127	51.2995	0.63118	Quercus robur	Colonizer	Rumstead Rd	120	0	0	0	3	0
R0128	51.2995	0.631	Quercus robur	Colonizer	Rumstead Rd	105	0	0	0	1	0
R0129	51.2995	0.63092	Quercus robur	Colonizer	Rumstead Rd	120	0	0	0	2	0
R0130	51.2996	0.6309	Quercus robur	Colonizer	Rumstead Rd	95	0	0	0	3	2
R0132	51.2997	0.6309	Quercus robur	Colonizer	Rumstead Rd	125	0	0	0	3	0
R0133	51.2997	0.63089	Quercus robur	Colonizer	Rumstead Rd	160	0	0	0	2	0
R0134	51.2998	0.63091	Quercus robur	Colonizer	Rumstead Rd	160	0	0	0	3	0
R0136	51.2991	0.63026	Quercus robur	Colonizer	Rumstead Rd	120	0	0	0	3	0
R0137	51.2992	0.63059	Quercus robur	Colonizer	Rumstead Rd	150	0	0	0	0	0
R0139	51.299	0.6301	Quercus robur	Colonizer	Rumstead Rd	115	0	0	0	0	0
R0140	51.2989	0.62956	Quercus robur	Colonizer	Rumstead Rd	180	0	0	0	0	0
R0141	51.2986	0.62953	Quercus robur	Colonizer	Rumstead Rd	140	0	0	0	3	0
R0142	51.2986	0.62929	Quercus robur	Colonizer	Rumstead Rd	120	0	0	0	3	0
R0143	51.2984	0.62899	Quercus robur	Colonizer	Rumstead Rd	145	0	0	0	3	0
R0144	51.2977	0.62847	Quercus robur	Colonizer	Rumstead Rd	210	0	0	0	3	0
R0145	51.2977	0.62842	Quercus robur	Colonizer	Rumstead Rd	160	0	0	0	2	0
R0146	51.2975	0.62867	Quercus robur	Colonizer	Rumstead Rd	190	0	0	0	2	0
R0164	51.2926	0.64858	Quercus robur	Planted	Rumstead Rd	300	0	0	0	0	0
R0165	51.2927	0.64849	Quercus robur	Planted	Rumstead Rd	325	0	0	0	2	0
R0166	51.2927	0.64846	Quercus robur	Planted	Rumstead Rd	265	0	0	0	0	0
R0168	51.2928	0.64821	Quercus robur	Planted	Rumstead Rd	250	0	0	0	2	0
R0169	51.2928	0.64831	Quercus robur	Planted	Rumstead Rd	300	0	0	0	1	0
R0170	51.2929	0.64825	Quercus robur	Planted	Rumstead Rd	155	0	0	0	0	0
R0171	51.2929	0.64816	Quercus robur	Planted	Rumstead Rd	120	0	0	0	0	0
R0172	51.2929	0.64806	Quercus robur	Planted	Rumstead Rd	250	0	0	0	0	0
R0173	51.293	0.64809	Quercus robur	Planted	Rumstead Rd	240	0	0	0	1	0
R0174	51.293	0.64788	Quercus robur	Planted	Rumstead Rd	310	0	0	0	1	0
R0175	51.293	0.64781	Quercus robur	Planted	Rumstead Rd	240	0	0	0	1	0
R0176	51.2931	0.64775	Quercus robur	Planted	Rumstead Rd	260	0	0	0	0	1
R0177	51.2931	0.64778	Quercus robur	Planted	Rumstead Rd	255	0	0	0	2	2
R0178	51.2931	0.64762	Quercus robur	Planted	Rumstead Rd	265	0	0	0	2	0
R0179	51.2932	0.64764	Quercus robur	Planted	Rumstead Rd	280	0	0	0	0	0
R0180	51.2932	0.64765	Quercus robur	Planted	Rumstead Rd	295	0	0	0	2	1
R0181	51.2932	0.64747	Quercus robur	Planted	Rumstead Rd	400	0	0	0	1	0
R0182	51.2932	0.6473	Quercus robur	Planted	Rumstead Rd	230	0	0	0	0	0
R0183	51.2932	0.64731	Quercus robur	Planted	Rumstead Rd	170	0	0	0	0	0
R0184	51.2933	0.64734	Quercus robur	Planted	Rumstead Rd	260	0	0	0	0	0
R0185	51.2933	0.64723	Quercus robur	Planted	Rumstead Rd	140	0	0	0	0	0
R0186	51.2933	0.64712	Quercus robur	Planted	Rumstead Rd	221	0	0	0	2	0
R0187	51.2933	0.64712	Quercus robur	Planted	Rumstead Rd	221	0	0	0	2	0
R0188	51.2934	0.6471	Quercus robur	Planted	Rumstead Rd	320	0	0	0	3	0
R0189	51.2934	0.64693	Quercus robur	Planted	Rumstead Rd	440	0	0	0	3	0
R0190	51.2934	0.64689	Quercus robur	Planted	Rumstead Rd	210	0	0	0	2	0
R0191	51.2934	0.64676	Quercus robur	Planted	Rumstead Rd	285	0	0	0	2	0
R0192	51.2934	0.64669	Quercus robur	Planted	Rumstead Rd	200	0	0	0	0	0
R0193	51.2934	0.64663	Quercus robur	Planted	Rumstead Rd	440	0	0	0	2	0
R0194	51.2934	0.64649	Quercus robur	Planted	Rumstead Rd	200	0	0	0	3	0
Oak1	50.8884	-0.64417	Quercus robur	Colonizer	Slindon	500	0	0	0	2	0
Oak2	50.8884	-0.64415	Quercus robur	Colonizer	Slindon	550	0	0	0	2	0
R0196	50.8906	-0.64164	Quercus robur	Colonizer	Slindon	400	0	0	0	1	0
R0197	50.8905	-0.64194	Quercus robur	Colonizer	Slindon	310	0	0	0	2	0
R0199	50.8905	-0.64225	Quercus robur	Colonizer	Slindon	270	0	0	0	2	0
R0200	50.8906	-0.64269	Quercus robur	Colonizer	Slindon	350	0	0	0	2	0
R0201	50.8907	-0.64261	Quercus robur	Colonizer	Slindon	450	0	0	0	1	0
R0208	50.8906	-0.64288	Quercus robur	Colonizer	Slindon	200	0	0	0	0	0
R0210	50.8905	-0.64295	Quercus robur	Colonizer	Slindon	350	0	0	0	1	0
R0211	50.8904	-0.6432	Quercus robur	Colonizer	Slindon	120	0	0	0	0	0
R0212	50.8903	-0.64325	Quercus robur	Colonizer	Slindon	300	0	0	0	1	0
R0214	50.8901	-0.64325	Quercus robur	Colonizer	Slindon	500	0	0	0	0	0
R0215	50.8899	-0.6434	Quercus robur	Colonizer	Slindon	400	0	0	0	1	0
R0222	50.8893	-0.64311	Quercus robur	Colonizer	Slindon	350	0	0	0	2	0
R0223	50.8892	-0.64311	Quercus robur	Colonizer	Slindon	360	0	0	0	1	0
R0224	50.8891	-0.64328	Quercus robur	Colonizer	Slindon	300	0	0	0	1	0
R0225	50.8891	-0.64333	Quercus robur	Colonizer	Slindon	280	0	0	0	2	0
R0226	50.889	-0.64346	Quercus robur	Colonizer	Slindon	550	0	0	0	1	0
R0227	50.8887	-0.64367	Quercus robur	Colonizer	Slindon	280	0	0	0	2	0
R0231	50.8905	-0.64239	Quercus robur	Colonizer	Slindon	350	0	0	0	2	0
R0232	50.8906	-0.64158	Quercus robur	Colonizer	Slindon	310	0	0	0	0	0
R0255	50.8901	-0.64221	Quercus robur	Colonizer	Slindon	350	0	0	0	0	0
R0256	50.89	-0.64233	Quercus robur	Colonizer	Slindon	220	0	0	0	2	0
R0258	50.8897	-0.64263	Quercus robur	Colonizer	Slindon	550	0	0	0	1	0
R0261	50.8896	-0.64296	Quercus robur	Colonizer	Slindon	200	0	0	0	1	0
R0262	50.8894	-0.64307	Quercus robur	Colonizer	Slindon	550	0	0	0	1	0
R0263	50.889	-0.64344	Quercus robur	Colonizer	Slindon	600	0	0	0	1	0
R0646	50.8906	-0.64158	Quercus robur	Colonizer	Slindon	380	0	0	0	1	0
R0647	50.8897	-0.6433	Quercus robur	Colonizer	Slindon	300	0	0	0	2	0
R0648	50.8899	-0.64339	Quercus robur	Colonizer	Slindon	400	0	0	0	1	0
R0649	50.8901	-0.64342	Quercus robur	Colonizer	Slindon	550	0	0	0	3	0
R0616	50.891	-0.64162	Quercus robur	Planted	Slindon	170	0	0	0	1	0
R0617	50.891	-0.64162	Quercus robur	Planted	Slindon	150	0	0	0	0	0
R0618	50.891	-0.64175	Quercus robur	Planted	Slindon	180	0	0	0	2	0
R0619	50.891	-0.64176	Quercus robur	Planted	Slindon	220	0	0	0	1	0
R0620	50.891	-0.6415	Quercus robur	Planted	Slindon	210	0	0	0	0	0
R0622	50.8909	-0.64126	Quercus robur	Planted	Slindon	180	0	0	0	1	0
R0623	50.8909	-0.64127	Quercus robur	Planted	Slindon	230	0	0	0	1	0
R0624	50.8909	-0.64134	Quercus robur	Planted	Slindon	200	0	0	0	0	0
R0625	50.891	-0.64133	Quercus robur	Planted	Slindon	180	0	0	0	0	0
R0626	50.8938	-0.64629	Quercus robur	Planted	Slindon	280	0	0	0	0	0
R0627	50.8937	-0.64549	Quercus robur	Planted	Slindon	210	0	0	0	0	0
R0628	50.8914	-0.64135	Quercus robur	Planted	Slindon	200	0	0	0	0	0
R0629	50.8914	-0.64143	Quercus robur	Planted	Slindon	180	0	0	0	0	0
R0630	50.8913	-0.64133	Quercus robur	Planted	Slindon	170	0	0	0	0	0
R0631	50.8903	-0.64452	Quercus robur	Planted	Slindon	170	0	0	0	0	0
R0632	50.8912	-0.64146	Quercus robur	Planted	Slindon	210	0	0	0	0	0
R0633	50.8911	-0.64147	Quercus robur	Planted	Slindon	200	0	0	0	0	0
R0634	50.8911	-0.64149	Quercus robur	Planted	Slindon	210	0	0	0	1	0
R0635	50.8911	-0.6415	Quercus robur	Planted	Slindon	180	0	0	0	2	1
R0636	50.8934	-0.64487	Quercus robur	Planted	Slindon	300	0	0	0	2	0
R0637	50.8936	-0.64421	Quercus robur	Planted	Slindon	240	0	0	0	1	0
R0638	50.8926	-0.64242	Quercus robur	Planted	Slindon	260	0	0	0	1	0
R0639	50.8926	-0.64242	Quercus robur	Planted	Slindon	350	0	0	0	0	0
R0640	50.8919	-0.64076	Quercus robur	Planted	Slindon	450	0	0	0	1	0
R0641	50.8926	-0.64015	Quercus robur	Planted	Slindon	250	0	0	0	1	0
R0642	50.8924	-0.63932	Quercus robur	Planted	Slindon	380	0	0	0	1	0
R0643	50.8929	-0.63867	Quercus robur	Planted	Slindon	250	0	0	0	0	0
R0644	50.8929	-0.63728	Quercus robur	Planted	Slindon	550	0	0	0	0	0
R0645	50.8932	-0.63679	Quercus robur	Planted	Slindon	450	0	0	0	0	0

## Sheet: Table S6C Health Sampling Birch
Tree_ID	Latitude	Longitude	Species	Group	Site	Height	Browsing	Stripping	Fraying	Leaf_Spots	Crown
P0238	51.9857	0.821675	Betula pendula	Colonizer	Arger Fen	220	1	0	0	0	3
P0239	51.9859	0.821612	Betula pendula	Colonizer	Arger Fen	1000	1	0	0	0	0
P0240	51.9862	0.821261	Betula pendula	Colonizer	Arger Fen	1100	1	0	0	0
P0241	51.9863	0.820615	Betula pendula	Colonizer	Arger Fen	700	1	0	0	0	0
P0242	51.9865	0.820873	Betula pendula	Colonizer	Arger Fen	800	1	0	0	0	0
P0243	51.9869	0.820393	Betula pendula	Colonizer	Arger Fen	1100	1	0	0	0	0
P0244	51.9869	0.820233	Betula pendula	Colonizer	Arger Fen	950	1	0	0	0	0
P0245	51.9871	0.819994	Betula pendula	Colonizer	Arger Fen	680	1	0	0	0	0
P0246	51.9872	0.81984	Betula pendula	Colonizer	Arger Fen	680	1	0	0	0	1
P0247	51.9871	0.819707	Betula pendula	Colonizer	Arger Fen	500	1	0	0	0	0
P0248	51.9872	0.819648	Betula pendula	Colonizer	Arger Fen	270	1	0	0	0	0
P0249	51.9872	0.819542	Betula pendula	Colonizer	Arger Fen	180	0	0	1	0	0
P0250	51.9871	0.819461	Betula pendula	Colonizer	Arger Fen	185	1	0	1	0	0
P0251	51.9877	0.819353	Betula pendula	Colonizer	Arger Fen	550	0	0	0	0	0
P0252	51.988	0.81931	Betula pendula	Colonizer	Arger Fen	750	1	0	0	0	2
P0253	51.9882	0.819618	Betula pendula	Colonizer	Arger Fen	310	1	0	0	0	0
P0254	51.9882	0.819992	Betula pendula	Colonizer	Arger Fen	1200	0	0	0	0	0
P0255	51.9881	0.820088	Betula pendula	Colonizer	Arger Fen	800	1	0	0	0	0
P0256	51.988	0.820194	Betula pendula	Colonizer	Arger Fen	950	0	0	0	0	0
P0257	51.9879	0.820503	Betula pendula	Colonizer	Arger Fen	1000	0	0	0	0	0
P0258	51.988	0.820422	Betula pendula	Colonizer	Arger Fen	1000	1	0	0		0
P0259	51.9879	0.820718	Betula pendula	Colonizer	Arger Fen	900	0	0	0		0
P0260	51.9856	0.821394	Betula pendula	Colonizer	Arger Fen	1000	1	0	0	0	0
P0261	51.9855	0.821645	Betula pendula	Colonizer	Arger Fen	145	1	0	1	0	0
P0262	51.9857	0.82162	Betula pendula	Colonizer	Arger Fen	1200	1	0	0	0	0
P0263	51.9873	0.823606	Betula pendula	Colonizer	Arger Fen	255	0	0	0	0	0
P0264	51.9871	0.8235	Betula pendula	Colonizer	Arger Fen	210	0	0	0	0	0
P0265	51.9871	0.823418	Betula pendula	Colonizer	Arger Fen	205	0	1	0	0	0
P0266	51.9869	0.823649	Betula pendula	Colonizer	Arger Fen	290	1	0	0	0	0
P0267	51.9868	0.823634	Betula pendula	Colonizer	Arger Fen	340	1	0	0	0	0
P0268	51.9868	0.823894	Betula pendula	Colonizer	Arger Fen	220	1	0	1	0	0
P0269	51.9866	0.82234	Betula pendula	Colonizer	Arger Fen	180	1	0	1	0	0
P0270	51.9865	0.822435	Betula pendula	Colonizer	Arger Fen	130	0	0	0	0	0
P0271	51.9864	0.82247	Betula pendula	Colonizer	Arger Fen	120	1	0	1	0	0
P0272	51.9863	0.822391	Betula pendula	Colonizer	Arger Fen	105	0	0	0	0	0
P0273	51.9866	0.824728	Betula pendula	Colonizer	Arger Fen	120	1	0	0	0	0
P0274	51.9866	0.825005	Betula pendula	Colonizer	Arger Fen	230	0	0	0	0	0
P0275	51.9867	0.825653	Betula pendula	Colonizer	Arger Fen	360	0	0	0	0	0
P0276	51.987	0.825758	Betula pendula	Colonizer	Arger Fen	180	1	0	1	0	0
P0277	51.9864	0.825697	Betula pendula	Colonizer	Arger Fen	170	1	0	1	0	0
P0278	51.9864	0.826035	Betula pendula	Colonizer	Arger Fen	120	1	0	1	0	0
P0279	51.9863	0.825743	Betula pendula	Colonizer	Arger Fen	110	1	0	1	0	0
P0280	51.9865	0.825213	Betula pendula	Colonizer	Arger Fen	170	1	0	1	0	0
P0281	51.986	0.826234	Betula pendula	Colonizer	Arger Fen	270	0	0	0	0	0
P0282	51.9859	0.826263	Betula pendula	Colonizer	Arger Fen	180	0	0	0	0	0
P0283	51.9856	0.825887	Betula pendula	Colonizer	Arger Fen	220	0	0	0	0	0
P0284	51.9858	0.82589	Betula pendula	Colonizer	Arger Fen	135	0	0	1	0	0
P0285	51.9858	0.825915	Betula pendula	Colonizer	Arger Fen	200	1	0	0	0	0
P0286	51.9856	0.82562	Betula pendula	Colonizer	Arger Fen	205	1	0	1	0	0
P0287	51.9856	0.825552	Betula pendula	Colonizer	Arger Fen	280	1	0	0	0	0
P0288	51.9856	0.825365	Betula pendula	Colonizer	Arger Fen	260	1	0	0	0	0
P0289	51.9864	0.825138	Betula pendula	Colonizer	Arger Fen	260	1	0	0	0	0
P0290	51.9878	0.828207	Betula pendula	Colonizer	Arger Fen	165	0	0	0	0	0
P0291	51.9879	0.828258	Betula pendula	Colonizer	Arger Fen	120	0	0	0	0	0
P0292	51.9888	0.828493	Betula pendula	Colonizer	Arger Fen	95	0	0	0	0	0
P0456	51.986	0.818576	Betula pendula	Colonizer	Arger Fen	200	0	0	0	0	0
P0457	51.9865	0.81854	Betula pendula	Colonizer	Arger Fen	400	0	0	0	0	0
P0458	51.9868	0.81819	Betula pendula	Colonizer	Arger Fen	450	1	0	0	0	0
P0459	51.9872	0.818218	Betula pendula	Colonizer	Arger Fen	550	1	0	0	0	0
P0460	51.9874	0.818747	Betula pendula	Colonizer	Arger Fen	600	1	0	0	0	0
P0461	51.9873	0.817323	Betula pendula	Colonizer	Arger Fen	1250	0	0	0	0	0
P0462	51.9868	0.817351	Betula pendula	Colonizer	Arger Fen	950	0	0	0	0	0
P0463	51.9874	0.818671	Betula pendula	Colonizer	Arger Fen	1200	0	0	0
P0426	51.9919	0.81394	Betula pendula	Planted	Arger Fen	1100	0	0	0	0	0
P0427	51.9918	0.813919	Betula pendula	Planted	Arger Fen	1100	0	0	0	0	0
P0428	51.9919	0.813484	Betula pendula	Planted	Arger Fen	1100	0	0	0	0	0
P0429	51.9914	0.813428	Betula pendula	Planted	Arger Fen	1100	0	0	0	1	0
P0430	51.9914	0.813118	Betula pendula	Planted	Arger Fen	1100	0	0	0	1	0
P0431	51.9911	0.813124	Betula pendula	Planted	Arger Fen	1100	0	0	0	1
P0432	51.9911	0.813342	Betula pendula	Planted	Arger Fen	1500	0	0	0	1
P0433	51.9907	0.812635	Betula pendula	Planted	Arger Fen	1100	0	0	0	1	0
P0434	51.9911	0.813889	Betula pendula	Planted	Arger Fen	1100	0	0	0	0	0
P0435	51.9913	0.813838	Betula pendula	Planted	Arger Fen	1100	0	0	0	0	0
P0436	51.9917	0.81435	Betula pendula	Planted	Arger Fen	700	0	0	0	1	0
P0437	51.9918	0.813647	Betula pendula	Planted	Arger Fen	700	0	0	0	0	0
P0438	51.9915	0.813289	Betula pendula	Planted	Arger Fen	1000	0	0	0	1	0
P0439	51.9914	0.813172	Betula pendula	Planted	Arger Fen	1100	0	0	0	0	0
P0440	51.9913	0.813117	Betula pendula	Planted	Arger Fen	800	0	0	0	1	0
P0441	51.9912	0.813117	Betula pendula	Planted	Arger Fen	700	0	0	0	1	0
P0442	51.9913	0.813306	Betula pendula	Planted	Arger Fen	800	0	0	0	1	0
P0443	51.9912	0.81335	Betula pendula	Planted	Arger Fen	1300	0	0	0	1	0
P0444	51.9912	0.813563	Betula pendula	Planted	Arger Fen	700	0	0	0	1	0
P0445	51.9913	0.813616	Betula pendula	Planted	Arger Fen	1300	0	0	0	0	0
P0446	51.9917	0.813885	Betula pendula	Planted	Arger Fen	1200	0	0	0	0	0
P0447	51.9919	0.813764	Betula pendula	Planted	Arger Fen	800	0	0	0	1	0
P0448	51.9919	0.813686	Betula pendula	Planted	Arger Fen	800	0	0	0	0	0
P0449	51.9919	0.813784	Betula pendula	Planted	Arger Fen	700	0	0	0	0	2
P0450	51.9917	0.814356	Betula pendula	Planted	Arger Fen	700	0	0	0	0	1
P0451	51.9911	0.813923	Betula pendula	Planted	Arger Fen	1200	0	0	0	1	0
P0452	51.9911	0.813842	Betula pendula	Planted	Arger Fen	1100	0	0	0	0	0
P0453	51.9907	0.812733	Betula pendula	Planted	Arger Fen	1200	0	0	0	1	0
P0454	51.9913	0.813505	Betula pendula	Planted	Arger Fen	850	0	0	0	1	0
P0455	51.9918	0.813394	Betula pendula	Planted	Arger Fen	1100	0	0	0	0	0
P0188	51.6256	0.147448	Betula pendula	Colonizer	Hainault Forest	800	1	0	0	0	0
P0189	51.6251	0.147363	Betula pendula	Colonizer	Hainault Forest	800	0	0	0	0	0
P0190	51.625	0.147448	Betula pendula	Colonizer	Hainault Forest	1000	0	0	0	1	0
P0191	51.625	0.147547	Betula pendula	Colonizer	Hainault Forest	700	0	0	0	0	1
P0193	51.6246	0.148188	Betula pendula	Colonizer	Hainault Forest	10.5	0	0	0	0	2
P0195	51.6248	0.14798	Betula pendula	Colonizer	Hainault Forest	500	1	0	0	0	0
P0196	51.6249	0.147974	Betula pendula	Colonizer	Hainault Forest	400	0	0	0	1	1
P0200	51.6254	0.14788	Betula pendula	Colonizer	Hainault Forest	700	1	0	0	0	1
P0203	51.6252	0.148021	Betula pendula	Colonizer	Hainault Forest	650	0	0	0	0	2
P0204	51.6257	0.148324	Betula pendula	Colonizer	Hainault Forest	500	1	0	0	0	1
P0207	51.6256	0.149104	Betula pendula	Colonizer	Hainault Forest	600	1	0	1	0	0
P0208	51.6261	0.14931	Betula pendula	Colonizer	Hainault Forest	600	1	0	0	0	1
P0211	51.6256	0.150576	Betula pendula	Colonizer	Hainault Forest	620	1	0	1	0	1
P0212	51.6257	0.151163	Betula pendula	Colonizer	Hainault Forest	660	1	0	0	0	1
P0215	51.6258	0.15098	Betula pendula	Colonizer	Hainault Forest	450	0	1	0	0	2
P0216	51.6259	0.150784	Betula pendula	Colonizer	Hainault Forest	520	0	0	0	1	2
P0217	51.6255	0.151483	Betula pendula	Colonizer	Hainault Forest	700	1	0	0	1	2
P0218	51.6253	0.151622	Betula pendula	Colonizer	Hainault Forest	610	0	0	0	0	2
P0219	51.6253	0.151494	Betula pendula	Colonizer	Hainault Forest	750	1	0	0	0	2
P0222	51.6252	0.151128	Betula pendula	Colonizer	Hainault Forest	550	1	0	0	0	3
P0223	51.6253	0.150869	Betula pendula	Colonizer	Hainault Forest	1000	1	0	0	1	1
P0224	51.6252	0.150828	Betula pendula	Colonizer	Hainault Forest	900	1	0	0	0	1
P0225	51.6252	0.150811	Betula pendula	Colonizer	Hainault Forest	700	0	0	0	0	2
P0226	51.6251	0.151003	Betula pendula	Colonizer	Hainault Forest	1000	0	0	0	0	1
P0227	51.625	0.15115	Betula pendula	Colonizer	Hainault Forest	950	1	0	0	0	0
P0228	51.6251	0.150632	Betula pendula	Colonizer	Hainault Forest	720	1	0	0	1	0
P0230	51.6253	0.150621	Betula pendula	Colonizer	Hainault Forest	550	1	0	1	1	3
P0231	51.6253	0.150545	Betula pendula	Colonizer	Hainault Forest	500	1	0	0	0	1
P0232	51.6254	0.150486	Betula pendula	Colonizer	Hainault Forest	460	1	0	1	0	0
Birch23	51.6263	0.158396	Betula pendula	Planted	Hainault Forest	600	1	0	0	1	0
Birch24	51.6263	0.15839	Betula pendula	Planted	Hainault Forest	600	1	0	0	0	0
Birch25	51.6264	0.158477	Betula pendula	Planted	Hainault Forest	600	1	0	0	1	1
Birch26	51.6266	0.158631	Betula pendula	Planted	Hainault Forest	600	0	0	0	0	0
Birch27	51.6267	0.158793	Betula pendula	Planted	Hainault Forest	600	0	0	0	0	0
Birch28	51.6272	0.159272	Betula pendula	Planted	Hainault Forest	600	1	0	0	0	0
Birch29	51.6271	0.159377	Betula pendula	Planted	Hainault Forest	600	1	0	0	0	0
Birch30	51.6287	0.157769	Betula pendula	Planted	Hainault Forest	550	1	0	0	0	1
Birch31	51.6287	0.157051	Betula pendula	Planted	Hainault Forest	700	0	0	0	0	0
Birch32	51.6287	0.156981	Betula pendula	Planted	Hainault Forest	600	1	0	1	0	0
Birch33	51.6288	0.156874	Betula pendula	Planted	Hainault Forest	600	1	0	0	0	0
Birch34	51.6298	0.156977	Betula pendula	Planted	Hainault Forest	550	1	0	1	0	0
Birch35	51.63	0.157081	Betula pendula	Planted	Hainault Forest	550	1	0	1	0	1
Birch36	51.63	0.157152	Betula pendula	Planted	Hainault Forest	550	1	0	1	0	0
Birch37	51.6299	0.157204	Betula pendula	Planted	Hainault Forest	550	1	0	1	0	1
Birch38	51.6298	0.15715	Betula pendula	Planted	Hainault Forest	550	1	0	1	0	1
Birch39	51.6298	0.157451	Betula pendula	Planted	Hainault Forest	600	1	0	1	0	0
Birch40	51.6298	0.157715	Betula pendula	Planted	Hainault Forest	500	1	0	1	0	0
Birch41	51.6298	0.157877	Betula pendula	Planted	Hainault Forest	550	1	0	1	0	1
Birch42	51.6298	0.158337	Betula pendula	Planted	Hainault Forest	650	1	0	1	0	2
Birch43	51.6298	0.158487	Betula pendula	Planted	Hainault Forest	600	1	0	1	0	1
Birch44	51.6298	0.160681	Betula pendula	Planted	Hainault Forest	600	1	0	1	1	0
Birch45	51.6297	0.160748	Betula pendula	Planted	Hainault Forest	650	1	0	1	0	1
Birch46	51.6298	0.160804	Betula pendula	Planted	Hainault Forest	600	1	0	1	0	1
Birch47	51.6298	0.160854	Betula pendula	Planted	Hainault Forest	600	1	0	1	0	1
Birch48	51.6294	0.161738	Betula pendula	Planted	Hainault Forest	550	1	0	0	0	1
Birch49	51.628	0.163661	Betula pendula	Planted	Hainault Forest	550	1	0	1	0	0
Birch50	51.628	0.163702	Betula pendula	Planted	Hainault Forest	580	1	0	1	0	1
Birch51	51.6258	0.162765	Betula pendula	Planted	Hainault Forest	750	1	0	1	0	1
Birch52	51.6259	0.162679	Betula pendula	Planted	Hainault Forest	650	1	0	1	1	0
P0001	50.886	-0.642917	Betula pendula	Colonizer	Slindon	400	0	0	0	1	0
P0003	50.8859	-0.643128	Betula pendula	Colonizer	Slindon	300	0	0	0	1	0
P0004	50.8859	-0.643114	Betula pendula	Colonizer	Slindon	400	0	0	0	0	0
P0005	50.8859	-0.643177	Betula pendula	Colonizer	Slindon	165	0	0	0	1	0
P0006	50.8859	-0.643012	Betula pendula	Colonizer	Slindon	280	0	0	0	0	0
P0008	50.8858	-0.642793	Betula pendula	Colonizer	Slindon	350	1	0	1	1	0
P0009	50.8858	-0.642968	Betula pendula	Colonizer	Slindon	400	0	0	0	0	0
P0010	50.8857	-0.643113	Betula pendula	Colonizer	Slindon	170	0	0	0	0	0
P0011	50.8857	-0.643205	Betula pendula	Colonizer	Slindon	170	0	0	0	1	0
P0012	50.8857	-0.643299	Betula pendula	Colonizer	Slindon	280	1	0	0	0	0
P0013	50.8856	-0.642842	Betula pendula	Colonizer	Slindon	500	0	0	0	0	0
P0014	50.8856	-0.642796	Betula pendula	Colonizer	Slindon	270	0	0	0	0	0
P0015	50.8856	-0.643174	Betula pendula	Colonizer	Slindon	300	0	0	0	0	0
P0016	50.8856	-0.642906	Betula pendula	Colonizer	Slindon	280	0	0	0	1	0
P0017	50.8856	-0.642625	Betula pendula	Colonizer	Slindon	300	0	0	1	1	0
P0018	50.8855	-0.642804	Betula pendula	Colonizer	Slindon	550	0	0	0	1	0
P0019	50.8855	-0.642921	Betula pendula	Colonizer	Slindon	400	1	0	0	0	0
P0020	50.8854	-0.642993	Betula pendula	Colonizer	Slindon	320	0	0	1	1	0
P0021	50.8854	-0.642911	Betula pendula	Colonizer	Slindon	600	0	0	0	0	0
P0022	50.8852	-0.643081	Betula pendula	Colonizer	Slindon	480	1	0	0	1	0
P0023	50.8853	-0.642982	Betula pendula	Colonizer	Slindon	285	0	0	0	0	0
P0024	50.8853	-0.64288	Betula pendula	Colonizer	Slindon	300	0	0	1	0	0
P0025	50.8852	-0.642785	Betula pendula	Colonizer	Slindon	290	0	0	0	1	0
P0026	50.8851	-0.642875	Betula pendula	Colonizer	Slindon	380	0	0	0	0	0
P0027	50.8852	-0.642852	Betula pendula	Colonizer	Slindon	400	1	0	0	0	0
P0028	50.8852	-0.642778	Betula pendula	Colonizer	Slindon	300	0	1	0	0	0
P0030	50.8851	-0.64284	Betula pendula	Colonizer	Slindon	500	0	0	0	0	0
P0031	50.8851	-0.642761	Betula pendula	Colonizer	Slindon	280	1	0	1	1	0
P0032	50.885	-0.642792	Betula pendula	Colonizer	Slindon	300	0	0	1	1	0
P0033	50.885	-0.64283	Betula pendula	Colonizer	Slindon	280	0	0	0	0	0
P0034	50.8847	-0.642232	Betula pendula	Colonizer	Slindon	210	1	0	0	0	0
P0035	50.8847	-0.642196	Betula pendula	Colonizer	Slindon	100	1	0	0	0	1
P0036	50.8855	-0.64255	Betula pendula	Colonizer	Slindon	300	0	0	1	0	0
P0040	50.8857	-0.642797	Betula pendula	Colonizer	Slindon	500	1	0	1	1	1
P0041	50.8858	-0.642576	Betula pendula	Colonizer	Slindon	300	0	0	0	1	0
P0042	50.8858	-0.642726	Betula pendula	Colonizer	Slindon	160	1	0	0	0	0
P0043	50.8857	-0.643063	Betula pendula	Colonizer	Slindon	250	0	0	1	1	0
P0044	50.8857	-0.643212	Betula pendula	Colonizer	Slindon	550	0	0	0	0	0
P0045	50.8859	-0.643282	Betula pendula	Colonizer	Slindon	270	0	0	0	0	0
P0046	50.886	-0.643471	Betula pendula	Colonizer	Slindon	400	0	0	0	1	0
P0047	50.8859	-0.64289	Betula pendula	Colonizer	Slindon	170	0	0	0	0	1
P0048	50.8859	-0.642363	Betula pendula	Colonizer	Slindon	270	0	0	0	1	0
P0049	50.8859	-0.642265	Betula pendula	Colonizer	Slindon	160	0	0	0	0	0
P0050	50.8859	-0.642162	Betula pendula	Colonizer	Slindon	150	1	0	1	0	0
P0051	50.886	-0.641993	Betula pendula	Colonizer	Slindon	220	0	0	1	0	0
P0052	50.886	-0.64204	Betula pendula	Colonizer	Slindon	145	0	0	0	0	0
P0053	50.886	-0.641891	Betula pendula	Colonizer	Slindon	300	0	0	0	0	0
P0054	50.8857	-0.641757	Betula pendula	Colonizer	Slindon	250	0	0	1	0	0
P0055	50.8848	-0.642077	Betula pendula	Colonizer	Slindon	50	1	0	0	0	1
Birch1	50.8932	-0.637017	Betula pendula	Planted	Slindon	750	0	0	0	1	0
Birch10	50.8929	-0.638946	Betula pendula	Planted	Slindon	550	0	0	0	1	0
Birch11	50.8926	-0.639288	Betula pendula	Planted	Slindon	650	0	0	0	1	0
Birch12	50.8927	-0.639603	Betula pendula	Planted	Slindon	900	0	0	0	0	0
Birch13	50.893	-0.639628	Betula pendula	Planted	Slindon	800	0	0	0	1	0
Birch14	50.8922	-0.639555	Betula pendula	Planted	Slindon	650	0	0	0	1	0
Birch15	50.892	-0.639734	Betula pendula	Planted	Slindon	600	0	0	0	1	2
Birch16	50.892	-0.639668	Betula pendula	Planted	Slindon	600	0	0	0	0	0
Birch17	50.8919	-0.639579	Betula pendula	Planted	Slindon	600	0	0	0	1	0
Birch18	50.8924	-0.639905	Betula pendula	Planted	Slindon	700	0	0	0	1	0
Birch19	50.8929	-0.640529	Betula pendula	Planted	Slindon	600	0	0	0	1	0
Birch2	50.8932	-0.637179	Betula pendula	Planted	Slindon	500	0	0	0	1	0
Birch20	50.8926	-0.640544	Betula pendula	Planted	Slindon	950	0	0	0	1	0
Birch21	50.8926	-0.640558	Betula pendula	Planted	Slindon	950	0	0	0	1	0
Birch22	50.8926	-0.640953	Betula pendula	Planted	Slindon	800	0	0	0	1	0
Birch3	50.893	-0.636977	Betula pendula	Planted	Slindon	750	0	0	0	1	0
Birch4	50.8929	-0.637439	Betula pendula	Planted	Slindon	750	0	0	0	0	0
Birch5	50.8929	-0.638337	Betula pendula	Planted	Slindon	750	0	0	0	1	2
Birch54	50.8914	-0.641403	Betula pendula	Planted	Slindon	1000	0	0	0	1	1
Birch55	50.8915	-0.64126	Betula pendula	Planted	Slindon	1000	0	0	0	1	1
Birch56	50.8919	-0.641429	Betula pendula	Planted	Slindon	900	0	0	0	1	1
Birch57	50.892	-0.641078	Betula pendula	Planted	Slindon	900	0	1	0	1	1
Birch58	50.8919	-0.641091	Betula pendula	Planted	Slindon	850	0	0	0	1	1
Birch59	50.8919	-0.641091	Betula pendula	Planted	Slindon	1000	0	0	0	1
Birch6	50.8928	-0.638318	Betula pendula	Planted	Slindon	700	0	0	0	1	1
Birch60	50.8919	-0.641091	Betula pendula	Planted	Slindon	1200	0	0	0	1
Birch61	50.8919	-0.641091	Betula pendula	Planted	Slindon	1200	0	0	0	0
Birch7	50.8929	-0.638459	Betula pendula	Planted	Slindon	750	0	0	0	0	0
Birch8	50.893	-0.63888	Betula pendula	Planted	Slindon	700	0	0	0	1	0
Birch9	50.893	-0.638851	Betula pendula	Planted	Slindon	550	0	0	0	1	0

## Sheet: Table S7 Genetic diversity GLMM
OAK										BIRCH
Models (Ho)	(Intrc)	Cohort	Type	df	logLik	AICc	delta	weight		Models (Ho)	(Intrc)	Cohort	Type	df	logLik	AICc	delta	weight
2	-1.907	+		5	34040503	-68080997	0	0.539		2	-1.348	+		5	16401506	-32803002	0	0.649
4	-1.859	+	+	6	34040504	-68080996	0.31	0.461		4	-1.336	+	+	6	16401507	-32803001	1.23	0.351
1	-1.887			3	34039769	-68079532	1465.06	0		1	-1.325			3	16400918	-32801830	1172.41	0
3	-1.844		+	4	34039770	-68079531	1465.65	0		3	-1.324		+	4	16400918	-32801828	1174.39	0
Coefficients (Ho)	Estimate	Std. Error	Z value	Pr(>|z|)	Site (SD)					Coefficients (Ho)	Estimate	Std. Error	Z value	Pr(>|z|)	Site (SD)
Seedling	0.0319897	0.0008764	36.5	<2e-16	0.112					Seedling	0.047856	0.001467	32.62	<2e-16	0.062
Sapling	0.0247712	0.0008762	28.27	<2e-16						Sapling	0.037219	0.001466	25.39	<2e-16
Planted	-0.0964691	0.07099	-1.36	0.174						Planted	-0.027734	0.031174	-0.89	0.374
Models (Pi)	(Intrc)	Cohort	Type	df	logLik	AICc	delta	weight		Models (Pi)	(Intrc)	Cohort	Type	df	logLik	AICc	delta	weight
2	-2.385	+		5	35557904	-71115797	0	0.537		2	-2.104	+		5	17139715	-34279420	0	0.652
4	-2.33	+	+	6	35557905	-71115797	0.29	0.463		4	-2.089	+	+	6	17139716	-34279419	1.25	0.348
1	-2.363			3	35557009	-71114011	1786.04	0		1	-2.077			3	17138663	-34277320	2100.5	0
3	-2.315		+	4	35557009	-71114011	1786.58	0		3	-2.074		+	4	17138663	-34277318	2102.47	0
Coefficients (Pi)	Estimate	Std. Error	Z value	Pr(>|z|)	Site (SD)					Coefficients (Pi)	Estimate	Std. Error	Z value	Pr(>|z|)	Site (SD)
Seedling	0.0339611	0.0008331	40.77	<2e-16	0.126					Seedling	0.058148	0.001323	43.96	<2e-16	0.079
Sapling	0.0250456	0.0008331	30.06	<2e-16						Sapling	0.043783	0.001322	33.12	<2e-16
Planting	-0.108636	0.0795044	-1.37	0.172						Planting	-0.034781	0.039703	-0.88	0.381

[truncated: 6 more sheets: Table S8 AMOVAs, Table S9 HSD coancestry, Table S10 RDA partition, Table S11A RDA Cand Genes Oak, Table S11B RDACand Genes Birch, Table S12 Health models]
